# Supplementary material for: Gestational reactive hypoglycaemia and adverse pregnancy outcomes: a systematic review and meta-analysis
Source: BMC Pregnancy Childbirth. 2025 Aug 26;25:888. doi: 10.1186/s12884-025-08016-x (PMC12379322; doi:10.1186/s12884-025-08016-x)
Supplement: Supplementary file 5 — Supplementary Material 5. [file 12884_2025_8016_MOESM5_ESM.xlsx]

## Sheet: Sheet2
ID	RH	CON	RH_LGA	CON_LGA	RH_SGA	CON_SGA	RH_LBW	CON_LBW	RH_MACRO	CON_MACRO	RH_CS	CON_CS	RH_NEOHYPO	CON_NEOHYPO	RH_APGAR	CON_APGAR	RH_NICU	CON_NICU	RH_POLYHYDRAMNIOS	CON_POLYHYDRAMNIOS	RH_FGR	CON_FGR	RH_MORTALITY	CON_MORTALITY	RH_DYSTOCIA	CON_DYSTOCIA	RH_PET	CON_PET	RH_PRETERM	CON_PRETERM	RH_PPH	CON_PPH	RH_PERINEAL TEAR	CON_PERINEAL TEAR	RH_NEO HYPERRBILIRUBINEMIA	CON_NEO HYPERBILIRBUNEMIA	RH_BW_Mean	RH_BW_SD	CON_BW_Mean	CON_BW_SD
Bhat 2012	150	300					26	22									37	53
Budak 2018	312	1712			22	68					25	32			2	1													19	102							3233	483	3226	376
Calfee 1999	116	248																			9	22															3029	563	3068	636
Ding 2023	3789	30729			525	2963					862	9187	185	1574			520	4582					14	85			471	4994			295	2889	60	561	161	1622
Delibas 2018	15	316	0	9	3	17									3	6	4	29									0	4	3	19							2852	544.6	3282.4	452.8
Duhl 2000	600	6784			97	814																															3122	588	3238	591
Feinberg 2017	334	349					21	17			46	59	2	3	6	3	48	29											24	12	1	40			8	5	3347	595	3387	532
Kwon 2018	519	3356	40	319	56	266	22	199	12	109	169	1437			11	84	64	455	2	22			2	4			6	49	25	239							3175.2	439.7	3187.1	471.1
Lurie 1998	82	270							1	8	2	34							0	6							5	31							25	123	3099	483.8	3151	441.1
Ma 2013	139	297	11	17	12	14					32	72	6	38			13	16									6	24							13	26	3352	469	3332	459
Melamed 2013	1519	11380	117	1092	126	740	171	967	53	444	284	2561	41	239	5	34	127	922			161	996	0	0	0	34	20	171	134	910	22	193			57	501	3096	576	3163	545
Nayak 2019	107	3066					8	79																													3357	591	3480	515
Oawada 2019	313	4611	16	419	29	308	21	238	0	25																											2985	335	3039	350
Ong 2008	311	2847																																			3446	440.88	3545.87	473.62
Pugh 2009	436	434					43	22	23	42	107	125			4	1	36	25			36	25					35	10	19	15							3239.5	179.55	3324	204.96
Raviv 2021	216	1072	37	196	10	31	5	28	17	110															3	19	13	70									3443.5	706.68	3365.25	805.69
Rehman 2022	319	336			17	8	7	11	2	5			7	7	0	3	39	44	25	13			1	0	6	10			5	1							3355	539	3298	522
Reicher 2021	143	158	14	12							22	24			9	7			15	9							8	8									3138	807	3005	900
Rottenstreich 2018	59	60	5	10	7	1	10	2	5	10	22	26																	3	4							3242	796.5	3243	1100.25
Shinohara 2015	287	1316			44	128					54	338																	10	55
Shinohara 2016	329	1531			51	161					74	481
Stivers 2020	966	2386	49	174	90	167
Tanacan 2020	244	3104			51	248																															2760	675	3030	594
TopÇu 2016	2091	2091	146	235	187	162	153	154	86	142	846	946					119	133	10	24			21	28			91	111	252	266							3218	534	3318	544
Vadakekut 2010	59	98			7	2																															3483	39.6	3303	56.4
Vermareddy 2009	124	249
Yoles 2021	5130	13829					549	1065	164	650																			246	968
Yuen 2018	52	1249									7	162	0	20			5	102					0	6					0	18							3292	493	3366	548
Weissman 2005	46	538	3	59	5	47			3	61	8	136																									3309	569	3422	458
	18807	94716
Total	113523
