# Supplementary material for: Gestational reactive hypoglycaemia and adverse pregnancy outcomes: a systematic review and meta-analysis
Source: BMC Pregnancy Childbirth. 2025 Aug 26;25:888. doi: 10.1186/s12884-025-08016-x (PMC12379322; doi:10.1186/s12884-025-08016-x)
Supplement: Supplementary file 6 — Supplementary Material 6. [file 12884_2025_8016_MOESM6_ESM.rm5]

<?xml version="1.0" encoding="ISO-8859-1" standalone="no"?>
<COCHRANE_REVIEW DESCRIPTION="" DOI="" GROUP_ID="" ID="506023012014134991" MERGED_FROM="" MODIFIED="2025-03-03 13:17:34 +0000" MODIFIED_BY="[Empty name]" REVIEW_NO="" REVMAN_SUB_VERSION="5.4.1" REVMAN_VERSION="5" SPLIT_FROM="" STAGE="P" STATUS="A" TYPE="INTERVENTION" VERSION_NO="0.0">
<COVER_SHEET MODIFIED="2023-01-20 14:13:49 +0000" MODIFIED_BY="[Empty name]">
<TITLE MODIFIED="2023-01-20 14:13:49 +0000" MODIFIED_BY="[Empty name]">[Intervention] for [health problem]</TITLE>
<CONTACT>
<PERSON ID="????" ROLE="UNKNOWN">
<PREFIX/>
<FIRST_NAME/>
<MIDDLE_INITIALS/>
<LAST_NAME/>
<SUFFIX/>
<POSITION/>
<EMAIL_1/>
<EMAIL_2/>
<URL/>
<MOBILE_PHONE/>
<ADDRESS>
<DEPARTMENT/>
<ORGANISATION/>
<ADDRESS_1/>
<ADDRESS_2/>
<CITY/>
<ZIP/>
<REGION/>
<COUNTRY CODE="NONE">Other</COUNTRY>
<PHONE_1/>
<PHONE_2/>
<FAX_1/>
<FAX_2/>
</ADDRESS>
<FOOTNOTE/>
</PERSON>
</CONTACT>
<CREATORS>
<PERSON ID="????" ROLE="AUTHOR">
<PREFIX/>
<FIRST_NAME/>
<MIDDLE_INITIALS/>
<LAST_NAME/>
<SUFFIX/>
<POSITION/>
<EMAIL_1/>
<EMAIL_2/>
<URL/>
<MOBILE_PHONE/>
<ADDRESS>
<DEPARTMENT/>
<ORGANISATION/>
<ADDRESS_1/>
<ADDRESS_2/>
<CITY/>
<ZIP/>
<REGION/>
<COUNTRY CODE="NONE">Other</COUNTRY>
<PHONE_1/>
<PHONE_2/>
<FAX_1/>
<FAX_2/>
</ADDRESS>
<FOOTNOTE/>
</PERSON>
</CREATORS>
<DATES>
<UP_TO_DATE>
<DATE DAY="" MONTH="" YEAR=""/>
</UP_TO_DATE>
<LAST_SEARCH>
<DATE DAY="" MONTH="" YEAR=""/>
</LAST_SEARCH>
<NEXT_STAGE>
<DATE DAY="" MONTH="" YEAR=""/>
</NEXT_STAGE>
<PROTOCOL_PUBLISHED ISSUE="" YEAR=""/>
<REVIEW_PUBLISHED ISSUE="" YEAR=""/>
<LAST_CITATION_ISSUE ISSUE="" YEAR=""/>
</DATES>
<WHATS_NEW/>
<HISTORY/>
<SOURCES_OF_SUPPORT>
<INTERNAL_SOURCES/>
<EXTERNAL_SOURCES/>
</SOURCES_OF_SUPPORT>
<MESH_TERMS VERIFIED="NO"/>
<KEYWORDS/>
</COVER_SHEET>
<MAIN_TEXT>
<SUMMARY>
<TITLE>[Summary title]</TITLE>
<SUMMARY_BODY>
<P>[Summary text]</P>
</SUMMARY_BODY>
</SUMMARY>
<ABSTRACT>
<ABS_BACKGROUND/>
<ABS_OBJECTIVES/>
<ABS_SEARCH_STRATEGY/>
<ABS_SELECTION_CRITERIA/>
<ABS_DATA_COLLECTION/>
<ABS_RESULTS/>
<ABS_CONCLUSIONS/>
</ABSTRACT>
<BODY>
<BACKGROUND>
<CONDITION/>
<INTERVENTION/>
<THEORY/>
<IMPORTANCE/>
</BACKGROUND>
<OBJECTIVES/>
<METHODS>
<SELECTION_CRITERIA>
<CRIT_STUDIES/>
<CRIT_PARTICIPANTS/>
<CRIT_INTERVENTIONS/>
<CRIT_OUTCOMES>
<CRIT_OUTCOMES_PRIMARY/>
<CRIT_OUTCOMES_SECONDARY/>
</CRIT_OUTCOMES>
</SELECTION_CRITERIA>
<SEARCH_METHODS>
<ELECTRONIC_SEARCHES/>
<OTHER_SEARCHES/>
</SEARCH_METHODS>
<DATA_COLLECTION>
<STUDY_SELECTION/>
<DATA_EXTRACTION/>
<QUALITY_ASSESSMENT/>
<EFFECT_MEASURES/>
<UNIT_OF_ANALYSIS/>
<MISSING_DATA/>
<HETEROGENEITY_ASSESSMENT/>
<BIAS_ASSESSMENT/>
<DATA_SYNTHESIS/>
<SUBGROUP_ANALYSIS/>
<SENSITIVITY_ANALYSIS/>
</DATA_COLLECTION>
</METHODS>
<RESULTS>
<STUDY_DESCRIPTION>
<SEARCH_RESULTS/>
<INCLUDED_STUDIES_DESCR/>
<EXCLUDED_STUDIES_DESCR/>
</STUDY_DESCRIPTION>
<STUDY_QUALITY>
<ALLOCATION/>
<BLINDING/>
<EXCLUSIONS/>
<SELECTIVE_REPORTING/>
<OTHER_BIAS_SOURCES/>
</STUDY_QUALITY>
<INTERVENTION_EFFECTS/>
</RESULTS>
<DISCUSSION>
<SUMMARY_OF_RESULTS/>
<APPLICABILITY_OF_FINDINGS/>
<QUALITY_OF_EVIDENCE/>
<POTENTIAL_BIASES/>
<AGREEMENT/>
</DISCUSSION>
<CONCLUSIONS>
<IMPLICATIONS_PRACTICE/>
<IMPLICATIONS_RESEARCH/>
</CONCLUSIONS>
</BODY>
<ACKNOWLEDGEMENTS/>
<CONFLICT_OF_INTEREST/>
<CONTRIBUTIONS/>
<PRO_REV_DIFF/>
<PUBLIC_NOTES/>
</MAIN_TEXT>
<STUDIES_AND_REFERENCES MODIFIED="2025-03-03 12:21:50 +0000" MODIFIED_BY="[Empty name]">
<STUDIES MODIFIED="2025-03-03 12:21:50 +0000" MODIFIED_BY="[Empty name]">
<INCLUDED_STUDIES MODIFIED="2025-03-03 12:21:50 +0000" MODIFIED_BY="[Empty name]">
<STUDY DATA_SOURCE="PUB" ID="STD-Bayraktar-2020" MODIFIED="2025-03-03 12:21:50 +0000" MODIFIED_BY="[Empty name]" NAME="Bayraktar 2020" YEAR="2020">
<REFERENCE PRIMARY="NO" TYPE="JOURNAL_ARTICLE">
<IDENTIFIERS/>
</REFERENCE>
<IDENTIFIERS/>
</STUDY>
<STUDY DATA_SOURCE="PUB" ID="STD-Bhat-2012" MODIFIED="2023-01-20 14:30:34 +0000" MODIFIED_BY="[Empty name]" NAME="Bhat 2012" YEAR="2012">
<REFERENCE MODIFIED="2023-01-20 14:30:29 +0000" MODIFIED_BY="[Empty name]" PRIMARY="NO" TYPE="JOURNAL_ARTICLE">
<AU>Bhat</AU>
<TI>Association of low maternal plasma glucose after oral glucose challenge test with small for gestational age neonate</TI>
<SO>International Journal of Infertility and Fetal Medicine</SO>
<YR>2012</YR>
<VL>3</VL>
<NO>1</NO>
<PG>22-25</PG>
<IDENTIFIERS/>
</REFERENCE>
<IDENTIFIERS MODIFIED="2023-01-20 14:29:16 +0000" MODIFIED_BY="[Empty name]">
<IDENTIFIER MODIFIED="2023-01-20 14:29:16 +0000" MODIFIED_BY="[Empty name]" TYPE="DOI" VALUE="10.5005/jp-journals-10016-1035"/>
</IDENTIFIERS>
</STUDY>
<STUDY DATA_SOURCE="PUB" ID="STD-Bienstock-2008" MODIFIED="2023-01-20 14:32:38 +0000" MODIFIED_BY="[Empty name]" NAME="Bienstock 2008" YEAR="2008">
<REFERENCE MODIFIED="2023-01-20 14:32:34 +0000" MODIFIED_BY="[Empty name]" PRIMARY="NO" TYPE="JOURNAL_ARTICLE">
<AU>Bienstock</AU>
<TI>Small fetal abdominal circumference in the second trimester and subsequent low maternal plasma glucose after a glucose challenge test is associated with the delivery of a small-for-gestational age neonate</TI>
<SO>Ultrasound in Obstetrics and Gynecology</SO>
<YR>2008</YR>
<VL>31</VL>
<NO>5</NO>
<PG>517-519</PG>
<IDENTIFIERS/>
</REFERENCE>
<IDENTIFIERS MODIFIED="2023-01-20 14:31:33 +0000" MODIFIED_BY="[Empty name]">
<IDENTIFIER MODIFIED="2023-01-20 14:31:33 +0000" MODIFIED_BY="[Empty name]" TYPE="DOI" VALUE="10.1002/uog.5316"/>
</IDENTIFIERS>
</STUDY>
<STUDY DATA_SOURCE="PUB" ID="STD-Budak-2018" MODIFIED="2023-01-20 14:34:37 +0000" MODIFIED_BY="[Empty name]" NAME="Budak 2018" YEAR="2018">
<REFERENCE MODIFIED="2023-01-20 14:34:34 +0000" MODIFIED_BY="[Empty name]" PRIMARY="NO" TYPE="JOURNAL_ARTICLE">
<AU>Budak</AU>
<TI>Maternal hypoglycaemia on the 50 g oral glucose challenge test - evaluation of obstetric and neonatal outcomes</TI>
<SO>Ginekologia Polska</SO>
<YR>2018</YR>
<VL>89</VL>
<NO>7</NO>
<PG>370-374</PG>
<IDENTIFIERS/>
</REFERENCE>
<IDENTIFIERS MODIFIED="2023-01-20 14:33:33 +0000" MODIFIED_BY="[Empty name]">
<IDENTIFIER MODIFIED="2023-01-20 14:33:33 +0000" MODIFIED_BY="[Empty name]" TYPE="DOI" VALUE="10.5603/GP.a2018.0063"/>
</IDENTIFIERS>
</STUDY>
<STUDY DATA_SOURCE="PUB" ID="STD-Calfee-1999" MODIFIED="2023-01-20 14:37:31 +0000" MODIFIED_BY="[Empty name]" NAME="Calfee 1999" YEAR="1999">
<REFERENCE MODIFIED="2023-01-20 14:37:29 +0000" MODIFIED_BY="[Empty name]" PRIMARY="NO" TYPE="JOURNAL_ARTICLE">
<AU>Calfee</AU>
<TI>Maternal Hypoglycemia: Is It Associated with Adverse Perinatal Outcome? Current Concepts</TI>
<SO>Journal of Perinatology</SO>
<YR>1999</YR>
<VL>19</VL>
<NO>5</NO>
<PG>379-382</PG>
<IDENTIFIERS/>
</REFERENCE>
<IDENTIFIERS MODIFIED="2023-01-20 14:36:19 +0000" MODIFIED_BY="[Empty name]">
<IDENTIFIER MODIFIED="2023-01-20 14:36:19 +0000" MODIFIED_BY="[Empty name]" TYPE="OTHER" VALUE="http://www.stockton-press.co.uk"/>
</IDENTIFIERS>
</STUDY>
<STUDY DATA_SOURCE="PUB" ID="STD-Delibas-2018" MODIFIED="2023-01-20 14:39:25 +0000" MODIFIED_BY="[Empty name]" NAME="Delibas 2018" YEAR="2018">
<REFERENCE MODIFIED="2023-01-20 14:39:21 +0000" MODIFIED_BY="[Empty name]" PRIMARY="NO" TYPE="JOURNAL_ARTICLE">
<AU>Delibas</AU>
<TI>Does reactive hypoglycemia during the 100 g oral glucose tolerance test adversely affect perinatal outcomes?</TI>
<SO>Ginekologia Polska</SO>
<YR>2018</YR>
<VL>89</VL>
<NO>1</NO>
<PG>25-29</PG>
<IDENTIFIERS/>
</REFERENCE>
<IDENTIFIERS MODIFIED="2023-01-20 14:38:34 +0000" MODIFIED_BY="[Empty name]">
<IDENTIFIER MODIFIED="2023-01-20 14:38:34 +0000" MODIFIED_BY="[Empty name]" TYPE="OTHER" VALUE=""/>
</IDENTIFIERS>
</STUDY>
<STUDY DATA_SOURCE="PUB" ID="STD-Duhl-2000" MODIFIED="2023-01-20 14:41:20 +0000" MODIFIED_BY="[Empty name]" NAME="Duhl 2000" YEAR="2000">
<REFERENCE MODIFIED="2023-01-20 14:41:18 +0000" MODIFIED_BY="[Empty name]" PRIMARY="NO" TYPE="JOURNAL_ARTICLE">
<AU>Duhl</AU>
<TI>Low 1-Hour Glucose Screens and Small for Gestational Age Infants</TI>
<SO>Journal of Perinatology</SO>
<YR>2000</YR>
<VL>5</VL>
<PG>288-290</PG>
<IDENTIFIERS/>
</REFERENCE>
<IDENTIFIERS/>
</STUDY>
<STUDY DATA_SOURCE="PUB" ID="STD-Feinberg-2005" MODIFIED="2023-01-20 14:42:41 +0000" MODIFIED_BY="[Empty name]" NAME="Feinberg 2005" YEAR="2005">
<REFERENCE MODIFIED="2023-01-20 14:42:37 +0000" MODIFIED_BY="[Empty name]" PRIMARY="NO" TYPE="JOURNAL_ARTICLE">
<AU>Feinberg</AU>
<TI>Does maternal hypoglycemia during screening glucose assessment identify a pregnancy at-risk for adverse perinatal outcome?</TI>
<SO>Journal of Perinatology</SO>
<YR>2005</YR>
<VL>25</VL>
<NO>8</NO>
<PG>509-513</PG>
<IDENTIFIERS/>
</REFERENCE>
<IDENTIFIERS/>
</STUDY>
<STUDY DATA_SOURCE="PUB" ID="STD-Kerenyi-2009" MODIFIED="2023-01-20 14:44:08 +0000" MODIFIED_BY="[Empty name]" NAME="Kerenyi 2009" YEAR="2009">
<REFERENCE MODIFIED="2023-01-20 14:44:05 +0000" MODIFIED_BY="[Empty name]" PRIMARY="NO" TYPE="JOURNAL_ARTICLE">
<AU>Kerenyi</AU>
<TI>Maternal glycemia and risk of large-for-gestational-age babies in a population-based screening</TI>
<SO>Diabetes Care</SO>
<YR>2009</YR>
<VL>32</VL>
<NO>12</NO>
<PG>2200-2205</PG>
<IDENTIFIERS/>
</REFERENCE>
<IDENTIFIERS/>
</STUDY>
<STUDY DATA_SOURCE="PUB" ID="STD-Kwon-2015" MODIFIED="2023-01-27 12:06:30 +0000" MODIFIED_BY="[Empty name]" NAME="Kwon 2015" YEAR="2015">
<REFERENCE PRIMARY="NO" TYPE="JOURNAL_ARTICLE">
<IDENTIFIERS/>
</REFERENCE>
<IDENTIFIERS/>
</STUDY>
<STUDY DATA_SOURCE="PUB" ID="STD-Kwon-2018" MODIFIED="2023-01-20 14:45:38 +0000" MODIFIED_BY="[Empty name]" NAME="Kwon 2018" YEAR="2018">
<REFERENCE MODIFIED="2023-01-20 14:45:36 +0000" MODIFIED_BY="[Empty name]" PRIMARY="NO" TYPE="JOURNAL_ARTICLE">
<AU>Kwon</AU>
<TI>The Association between Low 50 g Glucose Challenge Test Values and Adverse Pregnancy Outcomes</TI>
<SO>Journal of WOmen's Health</SO>
<YR>2018</YR>
<VL>27</VL>
<NO>6</NO>
<PG>801-807</PG>
<IDENTIFIERS/>
</REFERENCE>
<IDENTIFIERS/>
</STUDY>
<STUDY DATA_SOURCE="PUB" ID="STD-Lurie-1998" MODIFIED="2023-01-20 14:47:01 +0000" MODIFIED_BY="[Empty name]" NAME="Lurie 1998" YEAR="1998">
<REFERENCE MODIFIED="2023-01-20 14:46:58 +0000" MODIFIED_BY="[Empty name]" PRIMARY="NO" TYPE="JOURNAL_ARTICLE">
<AU>Lurie</AU>
<TI>Low values on 50 gram glucose challenge test or oral 100 gram glucose tolerance test are associated with good perinatal outcome</TI>
<SO>Journal of Obstetrics and Gynaecology</SO>
<YR>1998</YR>
<VL>18</VL>
<NO>5</NO>
<PG>451-454</PG>
<IDENTIFIERS/>
</REFERENCE>
<IDENTIFIERS/>
</STUDY>
<STUDY DATA_SOURCE="PUB" ID="STD-Ma-2013" MODIFIED="2023-01-20 14:48:15 +0000" MODIFIED_BY="[Empty name]" NAME="Ma 2013" YEAR="2013">
<REFERENCE MODIFIED="2023-01-20 14:48:12 +0000" MODIFIED_BY="[Empty name]" PRIMARY="NO" TYPE="JOURNAL_ARTICLE">
<AU>Ma</AU>
<TI>The obstetric and neonatal implications of a low value on the 50-g glucose screening test</TI>
<SO>American Journal of Perinatology</SO>
<YR>2013</YR>
<VL>30</VL>
<NO>9</NO>
<PG>715-721</PG>
<IDENTIFIERS/>
</REFERENCE>
<IDENTIFIERS/>
</STUDY>
<STUDY DATA_SOURCE="PUB" ID="STD-Melamed-2013" MODIFIED="2023-01-20 14:49:22 +0000" MODIFIED_BY="[Empty name]" NAME="Melamed 2013" YEAR="2013">
<REFERENCE MODIFIED="2023-01-20 14:49:19 +0000" MODIFIED_BY="[Empty name]" PRIMARY="NO" TYPE="JOURNAL_ARTICLE">
<AU>Melamed</AU>
<TI>The association between low 50g glucose challenge test result and fetal growth restriction</TI>
<SO>Journal of Maternal-Fetal and Neonatal Medicine</SO>
<YR>2013</YR>
<VL>26</VL>
<NO>11</NO>
<PG>1107-1111</PG>
<IDENTIFIERS/>
</REFERENCE>
<IDENTIFIERS/>
</STUDY>
<STUDY DATA_SOURCE="PUB" ID="STD-Nayak-2019" MODIFIED="2023-01-20 14:50:54 +0000" MODIFIED_BY="[Empty name]" NAME="Nayak 2019" YEAR="2019">
<REFERENCE MODIFIED="2023-01-20 14:50:51 +0000" MODIFIED_BY="[Empty name]" PRIMARY="NO" TYPE="JOURNAL_ARTICLE">
<AU>Nayak</AU>
<TI>Association of hypoglycaemia in screening oral glucose tolerance test in pregnancy with low birth weight fetus</TI>
<SO>World Journal of Diabetes</SO>
<YR>2019</YR>
<VL>10</VL>
<NO>5</NO>
<PG>304-310</PG>
<IDENTIFIERS/>
</REFERENCE>
<IDENTIFIERS/>
</STUDY>
<STUDY DATA_SOURCE="PUB" ID="STD-Oawada-2019" MODIFIED="2023-01-20 14:52:31 +0000" MODIFIED_BY="[Empty name]" NAME="Oawada 2019" YEAR="2019">
<REFERENCE MODIFIED="2023-01-20 14:52:28 +0000" MODIFIED_BY="[Empty name]" PRIMARY="NO" TYPE="JOURNAL_ARTICLE">
<AU>Oawada</AU>
<TI>Clinical significance of low result of 1-h 50-g glucose-challenge test in pregnant women</TI>
<SO>Journal of Maternal-Fetal and Neonatal Medicine</SO>
<YR>2019</YR>
<VL>32</VL>
<NO>1</NO>
<PG>58-61</PG>
<IDENTIFIERS/>
</REFERENCE>
<IDENTIFIERS/>
</STUDY>
<STUDY DATA_SOURCE="PUB" ID="STD-Ong-2008" MODIFIED="2023-01-20 14:53:56 +0000" MODIFIED_BY="[Empty name]" NAME="Ong 2008" YEAR="2008">
<REFERENCE MODIFIED="2023-01-20 14:53:52 +0000" MODIFIED_BY="[Empty name]" PRIMARY="NO" TYPE="JOURNAL_ARTICLE">
<AU>Ong</AU>
<TI>Pregnancy insulin, glucose, and BMI contribute to birth outcomes in nondiabetic mothers</TI>
<SO>Diabetes Care</SO>
<YR>2008</YR>
<VL>31</VL>
<NO>11</NO>
<PG>2193-2197</PG>
<IDENTIFIERS/>
</REFERENCE>
<IDENTIFIERS/>
</STUDY>
<STUDY DATA_SOURCE="PUB" ID="STD-Pugh-2009" MODIFIED="2023-01-20 14:56:13 +0000" MODIFIED_BY="[Empty name]" NAME="Pugh 2009" YEAR="2009">
<REFERENCE MODIFIED="2023-01-20 14:56:08 +0000" MODIFIED_BY="[Empty name]" PRIMARY="NO" TYPE="JOURNAL_ARTICLE">
<AU>Pugh</AU>
<TI>Does hypoglycemia following a glucose challenge test identify a high risk pregnancy?</TI>
<SO>Reproductive Health</SO>
<YR>2009</YR>
<VL>6</VL>
<NO>1</NO>
<PG>1-7</PG>
<IDENTIFIERS/>
</REFERENCE>
<IDENTIFIERS/>
</STUDY>
<STUDY DATA_SOURCE="PUB" ID="STD-Raviv-2021" MODIFIED="2023-01-20 14:57:57 +0000" MODIFIED_BY="[Empty name]" NAME="Raviv 2021" YEAR="2021">
<REFERENCE MODIFIED="2023-01-20 14:57:54 +0000" MODIFIED_BY="[Empty name]" PRIMARY="NO" TYPE="JOURNAL_ARTICLE">
<AU>Raviv</AU>
<TI>Hypoglycemia during the oral glucose tolerance test in pregnancy&#8212;maternal characteristics and neonatal outcomes</TI>
<SO>International Journal of Gynecology and Obstetrics</SO>
<YR>2021</YR>
<PG>1-7</PG>
<IDENTIFIERS/>
</REFERENCE>
<IDENTIFIERS/>
</STUDY>
<STUDY DATA_SOURCE="PUB" ID="STD-Rehman-2022" MODIFIED="2023-01-27 12:15:01 +0000" MODIFIED_BY="[Empty name]" NAME="Rehman 2022" YEAR="2022">
<REFERENCE MODIFIED="2023-01-27 12:14:45 +0000" MODIFIED_BY="[Empty name]" PRIMARY="NO" TYPE="CONFERENCE_PROC">
<AU>Rehman S,</AU>
<TI>Obstetric outcomes among women with reactive hypoglycemia at glucose tolerance test</TI>
<SO>BJOG. An International Journal of Obstetrics and Gynaecology</SO>
<YR>2022</YR>
<VL>129</VL>
<PG>72-73</PG>
<IDENTIFIERS/>
</REFERENCE>
<IDENTIFIERS/>
</STUDY>
<STUDY DATA_SOURCE="PUB" ID="STD-Reicher-2021" MODIFIED="2023-01-21 15:46:28 +0000" MODIFIED_BY="[Empty name]" NAME="Reicher 2021" YEAR="2021">
<REFERENCE PRIMARY="NO" TYPE="JOURNAL_ARTICLE">
<IDENTIFIERS/>
</REFERENCE>
<IDENTIFIERS/>
</STUDY>
<STUDY DATA_SOURCE="PUB" ID="STD-Rottenstreich-2018" MODIFIED="2023-01-21 15:48:49 +0000" MODIFIED_BY="[Empty name]" NAME="Rottenstreich 2018" YEAR="2018">
<REFERENCE PRIMARY="NO" TYPE="JOURNAL_ARTICLE">
<IDENTIFIERS/>
</REFERENCE>
<IDENTIFIERS/>
</STUDY>
<STUDY DATA_SOURCE="PUB" ID="STD-Scholl-2001" MODIFIED="2023-01-20 14:59:26 +0000" MODIFIED_BY="[Empty name]" NAME="Scholl 2001" YEAR="2001">
<REFERENCE MODIFIED="2023-01-20 14:59:18 +0000" MODIFIED_BY="[Empty name]" PRIMARY="NO" TYPE="JOURNAL_ARTICLE">
<AU>Scholl</AU>
<TI>Maternal glucose concentration influences fetal growth, gestation, and pregnancy complications</TI>
<YR>2001</YR>
<VL>154</VL>
<NO>6</NO>
<PG>514-520</PG>
<IDENTIFIERS/>
</REFERENCE>
<IDENTIFIERS/>
</STUDY>
<STUDY DATA_SOURCE="PUB" ID="STD-Shinohara-2015" MODIFIED="2023-01-20 15:01:02 +0000" MODIFIED_BY="[Empty name]" NAME="Shinohara 2015" YEAR="2015">
<REFERENCE MODIFIED="2023-01-20 15:00:59 +0000" MODIFIED_BY="[Empty name]" PRIMARY="NO" TYPE="JOURNAL_ARTICLE">
<AU>Shinohara</AU>
<TI>Relation between low 50-g glucose challenge test results and small-for-gestational-age infants</TI>
<SO>Journal of Obstetrics and Gynaecology Research</SO>
<YR>2015</YR>
<VL>41</VL>
<NO>11</NO>
<PG>1752-1756</PG>
<IDENTIFIERS/>
</REFERENCE>
<IDENTIFIERS/>
</STUDY>
<STUDY DATA_SOURCE="PUB" ID="STD-Shinohara-2016" MODIFIED="2023-01-20 15:02:07 +0000" MODIFIED_BY="[Empty name]" NAME="Shinohara 2016" YEAR="2016">
<REFERENCE MODIFIED="2023-01-20 15:02:04 +0000" MODIFIED_BY="[Empty name]" PRIMARY="NO" TYPE="JOURNAL_ARTICLE">
<AU>Shinohara</AU>
<TI>Relationship between maternal hypoglycaemia and small-for-gestational-age infants according to maternal weight status: a retrospective cohort study in two hospitals</TI>
<SO>BMJ Open</SO>
<YR>2016</YR>
<VL>6</VL>
<IDENTIFIERS/>
</REFERENCE>
<IDENTIFIERS/>
</STUDY>
<STUDY DATA_SOURCE="PUB" ID="STD-Stivers-2020" MODIFIED="2023-01-27 12:17:47 +0000" MODIFIED_BY="[Empty name]" NAME="Stivers 2020" YEAR="2020">
<REFERENCE MODIFIED="2023-01-27 12:17:43 +0000" MODIFIED_BY="[Empty name]" PRIMARY="NO" TYPE="CONFERENCE_PROC">
<AU>Stivers S.L.</AU>
<TI>Association of maternal hypoglycemia on so2 n+ucose challenge test and small for gestational age infants</TI>
<SO>Obstetrics and Gynecology</SO>
<YR>2020</YR>
<VL>135</VL>
<PG>40S</PG>
<IDENTIFIERS/>
</REFERENCE>
<IDENTIFIERS/>
</STUDY>
<STUDY DATA_SOURCE="PUB" ID="STD-Tanacan-2020" MODIFIED="2023-01-20 15:03:53 +0000" MODIFIED_BY="[Empty name]" NAME="Tanacan 2020" YEAR="2020">
<REFERENCE MODIFIED="2023-01-20 15:03:50 +0000" MODIFIED_BY="[Empty name]" PRIMARY="NO" TYPE="JOURNAL_ARTICLE">
<AU>Tanacan</AU>
<TI>Use of the 50-g glucose challenge test to predict small-for-gestational-age neonates</TI>
<SO>Journal of Diabetes</SO>
<YR>2020</YR>
<VL>12</VL>
<PG>792-797</PG>
<IDENTIFIERS/>
</REFERENCE>
<IDENTIFIERS/>
</STUDY>
<STUDY DATA_SOURCE="PUB" ID="STD-Topcu-2016" MODIFIED="2023-01-20 15:05:00 +0000" MODIFIED_BY="[Empty name]" NAME="Topcu 2016" YEAR="2016">
<REFERENCE MODIFIED="2023-01-20 15:04:58 +0000" MODIFIED_BY="[Empty name]" PRIMARY="NO" TYPE="JOURNAL_ARTICLE">
<AU>Topcu</AU>
<TI>Maternal hypoglycemia on 50 g glucose challenge test: Outcomes are influenced by fetal gender</TI>
<SO>Journal of Perinatal Medicine</SO>
<YR>2016</YR>
<VL>44</VL>
<NO>4</NO>
<PG>369-376</PG>
<IDENTIFIERS/>
</REFERENCE>
<IDENTIFIERS/>
</STUDY>
<STUDY DATA_SOURCE="PUB" ID="STD-Vadakekut-2011" MODIFIED="2023-01-20 15:06:15 +0000" MODIFIED_BY="[Empty name]" NAME="Vadakekut 2011" YEAR="2011">
<REFERENCE MODIFIED="2023-01-20 15:06:13 +0000" MODIFIED_BY="[Empty name]" PRIMARY="NO" TYPE="JOURNAL_ARTICLE">
<AU>Vadakekut</AU>
<TI>Association of maternal hypoglycemia with low birth weight and low placental weight: A retrospective investigation</TI>
<SO>Journal of the American Osteopathic Association</SO>
<YR>2011</YR>
<VL>111</VL>
<NO>3</NO>
<PG>148-152</PG>
<IDENTIFIERS/>
</REFERENCE>
<IDENTIFIERS/>
</STUDY>
<STUDY DATA_SOURCE="PUB" ID="STD-Vemareddy-2009" MODIFIED="2023-01-27 12:21:51 +0000" MODIFIED_BY="[Empty name]" NAME="Vemareddy 2009" YEAR="2009">
<REFERENCE MODIFIED="2023-01-27 12:21:48 +0000" MODIFIED_BY="[Empty name]" PRIMARY="NO" TYPE="JOURNAL_ARTICLE">
<AU>Vemareddy K</AU>
<TI>The relationship between low maternal values on GCT and pregnancy outomes</TI>
<SO>American Journal of Obstetrics and Gynecology</SO>
<YR>2009</YR>
<VL>201</VL>
<NO>6</NO>
<PG>S51</PG>
<IDENTIFIERS/>
</REFERENCE>
<IDENTIFIERS/>
</STUDY>
<STUDY DATA_SOURCE="PUB" ID="STD-Weissman-2005" MODIFIED="2023-01-20 15:08:50 +0000" MODIFIED_BY="[Empty name]" NAME="Weissman 2005" YEAR="2005">
<REFERENCE MODIFIED="2023-01-20 15:08:50 +0000" MODIFIED_BY="[Empty name]" PRIMARY="NO" TYPE="JOURNAL_ARTICLE">
<AU>Weissman</AU>
<TI>Hypoglycemia during the 100-g oral glucose tolerance test: Incidence and perinatal significance</TI>
<SO>Obstetrics and Gynecology</SO>
<YR>2005</YR>
<VL>105</VL>
<NO>6</NO>
<PG>1424-1428</PG>
<IDENTIFIERS MODIFIED="2023-01-20 15:08:50 +0000" MODIFIED_BY="[Empty name]">
<IDENTIFIER MODIFIED="2023-01-20 15:08:46 +0000" MODIFIED_BY="[Empty name]" TYPE="DOI" VALUE="10.1097/01.AOG.0000159577.28448.f9"/>
<IDENTIFIER MODIFIED="2023-01-20 15:08:50 +0000" MODIFIED_BY="[Empty name]" TYPE="OTHER" VALUE=""/>
</IDENTIFIERS>
</REFERENCE>
<IDENTIFIERS/>
</STUDY>
<STUDY DATA_SOURCE="PUB" ID="STD-Yoles-2021" MODIFIED="2023-01-27 12:24:04 +0000" MODIFIED_BY="[Empty name]" NAME="Yoles 2021" YEAR="2021">
<REFERENCE MODIFIED="2023-01-27 12:23:56 +0000" MODIFIED_BY="[Empty name]" PRIMARY="NO" TYPE="CONFERENCE_PROC">
<AU>Yoles I</AU>
<TI>How long can it get ? Prenatal outcomes of women with low 50 gr oral glucose challenge test results</TI>
<SO>Paediatric and Perinatal Epidemiology</SO>
<YR>2021</YR>
<VL>35</VL>
<PG>59</PG>
<IDENTIFIERS/>
</REFERENCE>
<IDENTIFIERS/>
</STUDY>
<STUDY DATA_SOURCE="PUB" ID="STD-Yuen-2019" MODIFIED="2023-01-20 15:10:11 +0000" MODIFIED_BY="[Empty name]" NAME="Yuen 2019" YEAR="2019">
<REFERENCE MODIFIED="2023-01-20 15:10:09 +0000" MODIFIED_BY="[Empty name]" PRIMARY="NO" TYPE="JOURNAL_ARTICLE">
<AU>Yuen</AU>
<TO>Hypoglycaemia on an oral glucose tolerance test in pregnancy &#8211; Is it clinically significant?</TO>
<SO>Diabetes Research and Clinical Practice</SO>
<YR>2019</YR>
<VL>147</VL>
<PG>111-117</PG>
<IDENTIFIERS/>
</REFERENCE>
<IDENTIFIERS/>
</STUDY>
</INCLUDED_STUDIES>
<EXCLUDED_STUDIES/>
<AWAITING_STUDIES/>
<ONGOING_STUDIES/>
</STUDIES>
<OTHER_REFERENCES>
<ADDITIONAL_REFERENCES/>
<OTHER_VERSIONS_REFERENCES/>
<PENDING_REFERENCES/>
</OTHER_REFERENCES>
</STUDIES_AND_REFERENCES>
<CHARACTERISTICS_OF_STUDIES MODIFIED="2025-03-03 12:21:50 +0000" MODIFIED_BY="[Empty name]">
<CHARACTERISTICS_OF_INCLUDED_STUDIES MODIFIED="2025-03-03 12:21:50 +0000" MODIFIED_BY="[Empty name]" SORT_BY="STUDY" USER_DEF_1_ENABLED="NO" USER_DEF_2_ENABLED="NO" USER_DEF_3_ENABLED="NO">
<INCLUDED_CHAR STUDY_ID="STD-Bayraktar-2020">
<CHAR_METHODS/>
<CHAR_PARTICIPANTS/>
<CHAR_INTERVENTIONS/>
<CHAR_OUTCOMES/>
<CHAR_NOTES/>
</INCLUDED_CHAR>
<INCLUDED_CHAR STUDY_ID="STD-Bhat-2012">
<CHAR_METHODS/>
<CHAR_PARTICIPANTS/>
<CHAR_INTERVENTIONS/>
<CHAR_OUTCOMES/>
<CHAR_NOTES/>
</INCLUDED_CHAR>
<INCLUDED_CHAR STUDY_ID="STD-Bienstock-2008">
<CHAR_METHODS/>
<CHAR_PARTICIPANTS/>
<CHAR_INTERVENTIONS/>
<CHAR_OUTCOMES/>
<CHAR_NOTES/>
</INCLUDED_CHAR>
<INCLUDED_CHAR STUDY_ID="STD-Budak-2018">
<CHAR_METHODS/>
<CHAR_PARTICIPANTS/>
<CHAR_INTERVENTIONS/>
<CHAR_OUTCOMES/>
<CHAR_NOTES/>
</INCLUDED_CHAR>
<INCLUDED_CHAR STUDY_ID="STD-Calfee-1999">
<CHAR_METHODS/>
<CHAR_PARTICIPANTS/>
<CHAR_INTERVENTIONS/>
<CHAR_OUTCOMES/>
<CHAR_NOTES/>
</INCLUDED_CHAR>
<INCLUDED_CHAR STUDY_ID="STD-Delibas-2018">
<CHAR_METHODS/>
<CHAR_PARTICIPANTS/>
<CHAR_INTERVENTIONS/>
<CHAR_OUTCOMES/>
<CHAR_NOTES/>
</INCLUDED_CHAR>
<INCLUDED_CHAR STUDY_ID="STD-Duhl-2000">
<CHAR_METHODS/>
<CHAR_PARTICIPANTS/>
<CHAR_INTERVENTIONS/>
<CHAR_OUTCOMES/>
<CHAR_NOTES/>
</INCLUDED_CHAR>
<INCLUDED_CHAR STUDY_ID="STD-Feinberg-2005">
<CHAR_METHODS/>
<CHAR_PARTICIPANTS/>
<CHAR_INTERVENTIONS/>
<CHAR_OUTCOMES/>
<CHAR_NOTES/>
</INCLUDED_CHAR>
<INCLUDED_CHAR STUDY_ID="STD-Kerenyi-2009">
<CHAR_METHODS/>
<CHAR_PARTICIPANTS/>
<CHAR_INTERVENTIONS/>
<CHAR_OUTCOMES/>
<CHAR_NOTES/>
</INCLUDED_CHAR>
<INCLUDED_CHAR STUDY_ID="STD-Kwon-2015">
<CHAR_METHODS/>
<CHAR_PARTICIPANTS/>
<CHAR_INTERVENTIONS/>
<CHAR_OUTCOMES/>
<CHAR_NOTES/>
</INCLUDED_CHAR>
<INCLUDED_CHAR STUDY_ID="STD-Kwon-2018">
<CHAR_METHODS/>
<CHAR_PARTICIPANTS/>
<CHAR_INTERVENTIONS/>
<CHAR_OUTCOMES/>
<CHAR_NOTES/>
</INCLUDED_CHAR>
<INCLUDED_CHAR STUDY_ID="STD-Lurie-1998">
<CHAR_METHODS/>
<CHAR_PARTICIPANTS/>
<CHAR_INTERVENTIONS/>
<CHAR_OUTCOMES/>
<CHAR_NOTES/>
</INCLUDED_CHAR>
<INCLUDED_CHAR STUDY_ID="STD-Ma-2013">
<CHAR_METHODS/>
<CHAR_PARTICIPANTS/>
<CHAR_INTERVENTIONS/>
<CHAR_OUTCOMES/>
<CHAR_NOTES/>
</INCLUDED_CHAR>
<INCLUDED_CHAR STUDY_ID="STD-Melamed-2013">
<CHAR_METHODS/>
<CHAR_PARTICIPANTS/>
<CHAR_INTERVENTIONS/>
<CHAR_OUTCOMES/>
<CHAR_NOTES/>
</INCLUDED_CHAR>
<INCLUDED_CHAR STUDY_ID="STD-Nayak-2019">
<CHAR_METHODS/>
<CHAR_PARTICIPANTS/>
<CHAR_INTERVENTIONS/>
<CHAR_OUTCOMES/>
<CHAR_NOTES/>
</INCLUDED_CHAR>
<INCLUDED_CHAR STUDY_ID="STD-Oawada-2019">
<CHAR_METHODS/>
<CHAR_PARTICIPANTS/>
<CHAR_INTERVENTIONS/>
<CHAR_OUTCOMES/>
<CHAR_NOTES/>
</INCLUDED_CHAR>
<INCLUDED_CHAR STUDY_ID="STD-Ong-2008">
<CHAR_METHODS/>
<CHAR_PARTICIPANTS/>
<CHAR_INTERVENTIONS/>
<CHAR_OUTCOMES/>
<CHAR_NOTES/>
</INCLUDED_CHAR>
<INCLUDED_CHAR STUDY_ID="STD-Pugh-2009">
<CHAR_METHODS/>
<CHAR_PARTICIPANTS/>
<CHAR_INTERVENTIONS/>
<CHAR_OUTCOMES/>
<CHAR_NOTES/>
</INCLUDED_CHAR>
<INCLUDED_CHAR STUDY_ID="STD-Raviv-2021">
<CHAR_METHODS/>
<CHAR_PARTICIPANTS/>
<CHAR_INTERVENTIONS/>
<CHAR_OUTCOMES/>
<CHAR_NOTES/>
</INCLUDED_CHAR>
<INCLUDED_CHAR STUDY_ID="STD-Rehman-2022">
<CHAR_METHODS/>
<CHAR_PARTICIPANTS/>
<CHAR_INTERVENTIONS/>
<CHAR_OUTCOMES/>
<CHAR_NOTES/>
</INCLUDED_CHAR>
<INCLUDED_CHAR STUDY_ID="STD-Reicher-2021">
<CHAR_METHODS/>
<CHAR_PARTICIPANTS/>
<CHAR_INTERVENTIONS/>
<CHAR_OUTCOMES/>
<CHAR_NOTES/>
</INCLUDED_CHAR>
<INCLUDED_CHAR STUDY_ID="STD-Rottenstreich-2018">
<CHAR_METHODS/>
<CHAR_PARTICIPANTS/>
<CHAR_INTERVENTIONS/>
<CHAR_OUTCOMES/>
<CHAR_NOTES/>
</INCLUDED_CHAR>
<INCLUDED_CHAR STUDY_ID="STD-Scholl-2001">
<CHAR_METHODS/>
<CHAR_PARTICIPANTS/>
<CHAR_INTERVENTIONS/>
<CHAR_OUTCOMES/>
<CHAR_NOTES/>
</INCLUDED_CHAR>
<INCLUDED_CHAR STUDY_ID="STD-Shinohara-2015">
<CHAR_METHODS/>
<CHAR_PARTICIPANTS/>
<CHAR_INTERVENTIONS/>
<CHAR_OUTCOMES/>
<CHAR_NOTES/>
</INCLUDED_CHAR>
<INCLUDED_CHAR STUDY_ID="STD-Shinohara-2016">
<CHAR_METHODS/>
<CHAR_PARTICIPANTS/>
<CHAR_INTERVENTIONS/>
<CHAR_OUTCOMES/>
<CHAR_NOTES/>
</INCLUDED_CHAR>
<INCLUDED_CHAR STUDY_ID="STD-Stivers-2020">
<CHAR_METHODS/>
<CHAR_PARTICIPANTS/>
<CHAR_INTERVENTIONS/>
<CHAR_OUTCOMES/>
<CHAR_NOTES/>
</INCLUDED_CHAR>
<INCLUDED_CHAR STUDY_ID="STD-Tanacan-2020">
<CHAR_METHODS/>
<CHAR_PARTICIPANTS/>
<CHAR_INTERVENTIONS/>
<CHAR_OUTCOMES/>
<CHAR_NOTES/>
</INCLUDED_CHAR>
<INCLUDED_CHAR STUDY_ID="STD-Topcu-2016">
<CHAR_METHODS/>
<CHAR_PARTICIPANTS/>
<CHAR_INTERVENTIONS/>
<CHAR_OUTCOMES/>
<CHAR_NOTES/>
</INCLUDED_CHAR>
<INCLUDED_CHAR STUDY_ID="STD-Vadakekut-2011">
<CHAR_METHODS/>
<CHAR_PARTICIPANTS/>
<CHAR_INTERVENTIONS/>
<CHAR_OUTCOMES/>
<CHAR_NOTES/>
</INCLUDED_CHAR>
<INCLUDED_CHAR STUDY_ID="STD-Vemareddy-2009">
<CHAR_METHODS/>
<CHAR_PARTICIPANTS/>
<CHAR_INTERVENTIONS/>
<CHAR_OUTCOMES/>
<CHAR_NOTES/>
</INCLUDED_CHAR>
<INCLUDED_CHAR STUDY_ID="STD-Weissman-2005">
<CHAR_METHODS/>
<CHAR_PARTICIPANTS/>
<CHAR_INTERVENTIONS/>
<CHAR_OUTCOMES/>
<CHAR_NOTES/>
</INCLUDED_CHAR>
<INCLUDED_CHAR STUDY_ID="STD-Yoles-2021">
<CHAR_METHODS/>
<CHAR_PARTICIPANTS/>
<CHAR_INTERVENTIONS/>
<CHAR_OUTCOMES/>
<CHAR_NOTES/>
</INCLUDED_CHAR>
<INCLUDED_CHAR STUDY_ID="STD-Yuen-2019">
<CHAR_METHODS/>
<CHAR_PARTICIPANTS/>
<CHAR_INTERVENTIONS/>
<CHAR_OUTCOMES/>
<CHAR_NOTES/>
</INCLUDED_CHAR>
<FOOTNOTES/>
</CHARACTERISTICS_OF_INCLUDED_STUDIES>
<CHARACTERISTICS_OF_EXCLUDED_STUDIES SORT_BY="STUDY">
<FOOTNOTES/>
</CHARACTERISTICS_OF_EXCLUDED_STUDIES>
<CHARACTERISTICS_OF_AWAITING_STUDIES SORT_BY="STUDY" USER_DEF_1_ENABLED="NO" USER_DEF_2_ENABLED="NO" USER_DEF_3_ENABLED="NO">
<FOOTNOTES/>
</CHARACTERISTICS_OF_AWAITING_STUDIES>
<CHARACTERISTICS_OF_ONGOING_STUDIES SORT_BY="STUDY" USER_DEF_1_ENABLED="NO" USER_DEF_2_ENABLED="NO" USER_DEF_3_ENABLED="NO">
<FOOTNOTES/>
</CHARACTERISTICS_OF_ONGOING_STUDIES>
</CHARACTERISTICS_OF_STUDIES>
<QUALITY_ITEMS MODIFIED="2025-03-03 12:21:50 +0000" MODIFIED_BY="[Empty name]">
<QUALITY_ITEM CORE_ITEM="YES" ID="QIT-01" LEVEL="STUDY" MODIFIED="2025-03-03 12:21:50 +0000" MODIFIED_BY="[Empty name]" NO="1">
<NAME>Random sequence generation (selection bias)</NAME>
<DESCRIPTION>
<P>Selection bias (biased allocation to interventions) due to inadequate generation of a randomised sequence</P>
</DESCRIPTION>
<QUALITY_ITEM_DATA>
<QUALITY_ITEM_DATA_ENTRY RESULT="UNKNOWN" STUDY_ID="STD-Bayraktar-2020">
<DESCRIPTION/>
</QUALITY_ITEM_DATA_ENTRY>
<QUALITY_ITEM_DATA_ENTRY RESULT="UNKNOWN" STUDY_ID="STD-Bhat-2012">
<DESCRIPTION/>
</QUALITY_ITEM_DATA_ENTRY>
<QUALITY_ITEM_DATA_ENTRY RESULT="UNKNOWN" STUDY_ID="STD-Bienstock-2008">
<DESCRIPTION/>
</QUALITY_ITEM_DATA_ENTRY>
<QUALITY_ITEM_DATA_ENTRY RESULT="UNKNOWN" STUDY_ID="STD-Budak-2018">
<DESCRIPTION/>
</QUALITY_ITEM_DATA_ENTRY>
<QUALITY_ITEM_DATA_ENTRY RESULT="UNKNOWN" STUDY_ID="STD-Calfee-1999">
<DESCRIPTION/>
</QUALITY_ITEM_DATA_ENTRY>
<QUALITY_ITEM_DATA_ENTRY RESULT="UNKNOWN" STUDY_ID="STD-Delibas-2018">
<DESCRIPTION/>
</QUALITY_ITEM_DATA_ENTRY>
<QUALITY_ITEM_DATA_ENTRY RESULT="UNKNOWN" STUDY_ID="STD-Duhl-2000">
<DESCRIPTION/>
</QUALITY_ITEM_DATA_ENTRY>
<QUALITY_ITEM_DATA_ENTRY RESULT="UNKNOWN" STUDY_ID="STD-Feinberg-2005">
<DESCRIPTION/>
</QUALITY_ITEM_DATA_ENTRY>
<QUALITY_ITEM_DATA_ENTRY RESULT="UNKNOWN" STUDY_ID="STD-Kerenyi-2009">
<DESCRIPTION/>
</QUALITY_ITEM_DATA_ENTRY>
<QUALITY_ITEM_DATA_ENTRY RESULT="UNKNOWN" STUDY_ID="STD-Kwon-2015">
<DESCRIPTION/>
</QUALITY_ITEM_DATA_ENTRY>
<QUALITY_ITEM_DATA_ENTRY RESULT="UNKNOWN" STUDY_ID="STD-Kwon-2018">
<DESCRIPTION/>
</QUALITY_ITEM_DATA_ENTRY>
<QUALITY_ITEM_DATA_ENTRY RESULT="UNKNOWN" STUDY_ID="STD-Lurie-1998">
<DESCRIPTION/>
</QUALITY_ITEM_DATA_ENTRY>
<QUALITY_ITEM_DATA_ENTRY RESULT="UNKNOWN" STUDY_ID="STD-Ma-2013">
<DESCRIPTION/>
</QUALITY_ITEM_DATA_ENTRY>
<QUALITY_ITEM_DATA_ENTRY RESULT="UNKNOWN" STUDY_ID="STD-Melamed-2013">
<DESCRIPTION/>
</QUALITY_ITEM_DATA_ENTRY>
<QUALITY_ITEM_DATA_ENTRY RESULT="UNKNOWN" STUDY_ID="STD-Nayak-2019">
<DESCRIPTION/>
</QUALITY_ITEM_DATA_ENTRY>
<QUALITY_ITEM_DATA_ENTRY RESULT="UNKNOWN" STUDY_ID="STD-Oawada-2019">
<DESCRIPTION/>
</QUALITY_ITEM_DATA_ENTRY>
<QUALITY_ITEM_DATA_ENTRY RESULT="UNKNOWN" STUDY_ID="STD-Ong-2008">
<DESCRIPTION/>
</QUALITY_ITEM_DATA_ENTRY>
<QUALITY_ITEM_DATA_ENTRY RESULT="UNKNOWN" STUDY_ID="STD-Pugh-2009">
<DESCRIPTION/>
</QUALITY_ITEM_DATA_ENTRY>
<QUALITY_ITEM_DATA_ENTRY RESULT="UNKNOWN" STUDY_ID="STD-Raviv-2021">
<DESCRIPTION/>
</QUALITY_ITEM_DATA_ENTRY>
<QUALITY_ITEM_DATA_ENTRY RESULT="UNKNOWN" STUDY_ID="STD-Rehman-2022">
<DESCRIPTION/>
</QUALITY_ITEM_DATA_ENTRY>
<QUALITY_ITEM_DATA_ENTRY RESULT="UNKNOWN" STUDY_ID="STD-Reicher-2021">
<DESCRIPTION/>
</QUALITY_ITEM_DATA_ENTRY>
<QUALITY_ITEM_DATA_ENTRY RESULT="UNKNOWN" STUDY_ID="STD-Rottenstreich-2018">
<DESCRIPTION/>
</QUALITY_ITEM_DATA_ENTRY>
<QUALITY_ITEM_DATA_ENTRY RESULT="UNKNOWN" STUDY_ID="STD-Scholl-2001">
<DESCRIPTION/>
</QUALITY_ITEM_DATA_ENTRY>
<QUALITY_ITEM_DATA_ENTRY RESULT="UNKNOWN" STUDY_ID="STD-Shinohara-2015">
<DESCRIPTION/>
</QUALITY_ITEM_DATA_ENTRY>
<QUALITY_ITEM_DATA_ENTRY RESULT="UNKNOWN" STUDY_ID="STD-Shinohara-2016">
<DESCRIPTION/>
</QUALITY_ITEM_DATA_ENTRY>
<QUALITY_ITEM_DATA_ENTRY RESULT="UNKNOWN" STUDY_ID="STD-Stivers-2020">
<DESCRIPTION/>
</QUALITY_ITEM_DATA_ENTRY>
<QUALITY_ITEM_DATA_ENTRY RESULT="UNKNOWN" STUDY_ID="STD-Tanacan-2020">
<DESCRIPTION/>
</QUALITY_ITEM_DATA_ENTRY>
<QUALITY_ITEM_DATA_ENTRY RESULT="UNKNOWN" STUDY_ID="STD-Topcu-2016">
<DESCRIPTION/>
</QUALITY_ITEM_DATA_ENTRY>
<QUALITY_ITEM_DATA_ENTRY RESULT="UNKNOWN" STUDY_ID="STD-Vadakekut-2011">
<DESCRIPTION/>
</QUALITY_ITEM_DATA_ENTRY>
<QUALITY_ITEM_DATA_ENTRY RESULT="UNKNOWN" STUDY_ID="STD-Vemareddy-2009">
<DESCRIPTION/>
</QUALITY_ITEM_DATA_ENTRY>
<QUALITY_ITEM_DATA_ENTRY RESULT="UNKNOWN" STUDY_ID="STD-Weissman-2005">
<DESCRIPTION/>
</QUALITY_ITEM_DATA_ENTRY>
<QUALITY_ITEM_DATA_ENTRY RESULT="UNKNOWN" STUDY_ID="STD-Yoles-2021">
<DESCRIPTION/>
</QUALITY_ITEM_DATA_ENTRY>
<QUALITY_ITEM_DATA_ENTRY RESULT="UNKNOWN" STUDY_ID="STD-Yuen-2019">
<DESCRIPTION/>
</QUALITY_ITEM_DATA_ENTRY>
</QUALITY_ITEM_DATA>
</QUALITY_ITEM>
<QUALITY_ITEM CORE_ITEM="YES" ID="QIT-02" LEVEL="STUDY" MODIFIED="2025-03-03 12:21:50 +0000" MODIFIED_BY="[Empty name]" NO="2">
<NAME>Allocation concealment (selection bias)</NAME>
<DESCRIPTION>
<P>Selection bias (biased allocation to interventions) due to inadequate concealment of allocations prior to assignment</P>
</DESCRIPTION>
<QUALITY_ITEM_DATA>
<QUALITY_ITEM_DATA_ENTRY RESULT="UNKNOWN" STUDY_ID="STD-Bayraktar-2020">
<DESCRIPTION/>
</QUALITY_ITEM_DATA_ENTRY>
<QUALITY_ITEM_DATA_ENTRY RESULT="UNKNOWN" STUDY_ID="STD-Bhat-2012">
<DESCRIPTION/>
</QUALITY_ITEM_DATA_ENTRY>
<QUALITY_ITEM_DATA_ENTRY RESULT="UNKNOWN" STUDY_ID="STD-Bienstock-2008">
<DESCRIPTION/>
</QUALITY_ITEM_DATA_ENTRY>
<QUALITY_ITEM_DATA_ENTRY RESULT="UNKNOWN" STUDY_ID="STD-Budak-2018">
<DESCRIPTION/>
</QUALITY_ITEM_DATA_ENTRY>
<QUALITY_ITEM_DATA_ENTRY RESULT="UNKNOWN" STUDY_ID="STD-Calfee-1999">
<DESCRIPTION/>
</QUALITY_ITEM_DATA_ENTRY>
<QUALITY_ITEM_DATA_ENTRY RESULT="UNKNOWN" STUDY_ID="STD-Delibas-2018">
<DESCRIPTION/>
</QUALITY_ITEM_DATA_ENTRY>
<QUALITY_ITEM_DATA_ENTRY RESULT="UNKNOWN" STUDY_ID="STD-Duhl-2000">
<DESCRIPTION/>
</QUALITY_ITEM_DATA_ENTRY>
<QUALITY_ITEM_DATA_ENTRY RESULT="UNKNOWN" STUDY_ID="STD-Feinberg-2005">
<DESCRIPTION/>
</QUALITY_ITEM_DATA_ENTRY>
<QUALITY_ITEM_DATA_ENTRY RESULT="UNKNOWN" STUDY_ID="STD-Kerenyi-2009">
<DESCRIPTION/>
</QUALITY_ITEM_DATA_ENTRY>
<QUALITY_ITEM_DATA_ENTRY RESULT="UNKNOWN" STUDY_ID="STD-Kwon-2015">
<DESCRIPTION/>
</QUALITY_ITEM_DATA_ENTRY>
<QUALITY_ITEM_DATA_ENTRY RESULT="UNKNOWN" STUDY_ID="STD-Kwon-2018">
<DESCRIPTION/>
</QUALITY_ITEM_DATA_ENTRY>
<QUALITY_ITEM_DATA_ENTRY RESULT="UNKNOWN" STUDY_ID="STD-Lurie-1998">
<DESCRIPTION/>
</QUALITY_ITEM_DATA_ENTRY>
<QUALITY_ITEM_DATA_ENTRY RESULT="UNKNOWN" STUDY_ID="STD-Ma-2013">
<DESCRIPTION/>
</QUALITY_ITEM_DATA_ENTRY>
<QUALITY_ITEM_DATA_ENTRY RESULT="UNKNOWN" STUDY_ID="STD-Melamed-2013">
<DESCRIPTION/>
</QUALITY_ITEM_DATA_ENTRY>
<QUALITY_ITEM_DATA_ENTRY RESULT="UNKNOWN" STUDY_ID="STD-Nayak-2019">
<DESCRIPTION/>
</QUALITY_ITEM_DATA_ENTRY>
<QUALITY_ITEM_DATA_ENTRY RESULT="UNKNOWN" STUDY_ID="STD-Oawada-2019">
<DESCRIPTION/>
</QUALITY_ITEM_DATA_ENTRY>
<QUALITY_ITEM_DATA_ENTRY RESULT="UNKNOWN" STUDY_ID="STD-Ong-2008">
<DESCRIPTION/>
</QUALITY_ITEM_DATA_ENTRY>
<QUALITY_ITEM_DATA_ENTRY RESULT="UNKNOWN" STUDY_ID="STD-Pugh-2009">
<DESCRIPTION/>
</QUALITY_ITEM_DATA_ENTRY>
<QUALITY_ITEM_DATA_ENTRY RESULT="UNKNOWN" STUDY_ID="STD-Raviv-2021">
<DESCRIPTION/>
</QUALITY_ITEM_DATA_ENTRY>
<QUALITY_ITEM_DATA_ENTRY RESULT="UNKNOWN" STUDY_ID="STD-Rehman-2022">
<DESCRIPTION/>
</QUALITY_ITEM_DATA_ENTRY>
<QUALITY_ITEM_DATA_ENTRY RESULT="UNKNOWN" STUDY_ID="STD-Reicher-2021">
<DESCRIPTION/>
</QUALITY_ITEM_DATA_ENTRY>
<QUALITY_ITEM_DATA_ENTRY RESULT="UNKNOWN" STUDY_ID="STD-Rottenstreich-2018">
<DESCRIPTION/>
</QUALITY_ITEM_DATA_ENTRY>
<QUALITY_ITEM_DATA_ENTRY RESULT="UNKNOWN" STUDY_ID="STD-Scholl-2001">
<DESCRIPTION/>
</QUALITY_ITEM_DATA_ENTRY>
<QUALITY_ITEM_DATA_ENTRY RESULT="UNKNOWN" STUDY_ID="STD-Shinohara-2015">
<DESCRIPTION/>
</QUALITY_ITEM_DATA_ENTRY>
<QUALITY_ITEM_DATA_ENTRY RESULT="UNKNOWN" STUDY_ID="STD-Shinohara-2016">
<DESCRIPTION/>
</QUALITY_ITEM_DATA_ENTRY>
<QUALITY_ITEM_DATA_ENTRY RESULT="UNKNOWN" STUDY_ID="STD-Stivers-2020">
<DESCRIPTION/>
</QUALITY_ITEM_DATA_ENTRY>
<QUALITY_ITEM_DATA_ENTRY RESULT="UNKNOWN" STUDY_ID="STD-Tanacan-2020">
<DESCRIPTION/>
</QUALITY_ITEM_DATA_ENTRY>
<QUALITY_ITEM_DATA_ENTRY RESULT="UNKNOWN" STUDY_ID="STD-Topcu-2016">
<DESCRIPTION/>
</QUALITY_ITEM_DATA_ENTRY>
<QUALITY_ITEM_DATA_ENTRY RESULT="UNKNOWN" STUDY_ID="STD-Vadakekut-2011">
<DESCRIPTION/>
</QUALITY_ITEM_DATA_ENTRY>
<QUALITY_ITEM_DATA_ENTRY RESULT="UNKNOWN" STUDY_ID="STD-Vemareddy-2009">
<DESCRIPTION/>
</QUALITY_ITEM_DATA_ENTRY>
<QUALITY_ITEM_DATA_ENTRY RESULT="UNKNOWN" STUDY_ID="STD-Weissman-2005">
<DESCRIPTION/>
</QUALITY_ITEM_DATA_ENTRY>
<QUALITY_ITEM_DATA_ENTRY RESULT="UNKNOWN" STUDY_ID="STD-Yoles-2021">
<DESCRIPTION/>
</QUALITY_ITEM_DATA_ENTRY>
<QUALITY_ITEM_DATA_ENTRY RESULT="UNKNOWN" STUDY_ID="STD-Yuen-2019">
<DESCRIPTION/>
</QUALITY_ITEM_DATA_ENTRY>
</QUALITY_ITEM_DATA>
</QUALITY_ITEM>
<QUALITY_ITEM CORE_ITEM="YES" ID="QIT-03" LEVEL="GROUP" MODIFIED="2025-03-03 12:21:50 +0000" MODIFIED_BY="[Empty name]" NO="3">
<NAME>Blinding of participants and personnel (performance bias)</NAME>
<DESCRIPTION>
<P>Performance bias due to knowledge of the allocated interventions by participants and personnel during the study</P>
</DESCRIPTION>
<QUALITY_ITEM_DATA_ENTRY_GROUP ID="QIG-03.01" NO="1">
<NAME>All outcomes</NAME>
</QUALITY_ITEM_DATA_ENTRY_GROUP>
<QUALITY_ITEM_DATA>
<QUALITY_ITEM_DATA_ENTRY GROUP_ID="QIG-03.01" RESULT="UNKNOWN" STUDY_ID="STD-Bayraktar-2020">
<DESCRIPTION/>
</QUALITY_ITEM_DATA_ENTRY>
<QUALITY_ITEM_DATA_ENTRY GROUP_ID="QIG-03.01" RESULT="UNKNOWN" STUDY_ID="STD-Bhat-2012">
<DESCRIPTION/>
</QUALITY_ITEM_DATA_ENTRY>
<QUALITY_ITEM_DATA_ENTRY GROUP_ID="QIG-03.01" RESULT="UNKNOWN" STUDY_ID="STD-Bienstock-2008">
<DESCRIPTION/>
</QUALITY_ITEM_DATA_ENTRY>
<QUALITY_ITEM_DATA_ENTRY GROUP_ID="QIG-03.01" RESULT="UNKNOWN" STUDY_ID="STD-Budak-2018">
<DESCRIPTION/>
</QUALITY_ITEM_DATA_ENTRY>
<QUALITY_ITEM_DATA_ENTRY GROUP_ID="QIG-03.01" RESULT="UNKNOWN" STUDY_ID="STD-Calfee-1999">
<DESCRIPTION/>
</QUALITY_ITEM_DATA_ENTRY>
<QUALITY_ITEM_DATA_ENTRY GROUP_ID="QIG-03.01" RESULT="UNKNOWN" STUDY_ID="STD-Delibas-2018">
<DESCRIPTION/>
</QUALITY_ITEM_DATA_ENTRY>
<QUALITY_ITEM_DATA_ENTRY GROUP_ID="QIG-03.01" RESULT="UNKNOWN" STUDY_ID="STD-Duhl-2000">
<DESCRIPTION/>
</QUALITY_ITEM_DATA_ENTRY>
<QUALITY_ITEM_DATA_ENTRY GROUP_ID="QIG-03.01" RESULT="UNKNOWN" STUDY_ID="STD-Feinberg-2005">
<DESCRIPTION/>
</QUALITY_ITEM_DATA_ENTRY>
<QUALITY_ITEM_DATA_ENTRY GROUP_ID="QIG-03.01" RESULT="UNKNOWN" STUDY_ID="STD-Kerenyi-2009">
<DESCRIPTION/>
</QUALITY_ITEM_DATA_ENTRY>
<QUALITY_ITEM_DATA_ENTRY GROUP_ID="QIG-03.01" RESULT="UNKNOWN" STUDY_ID="STD-Kwon-2015">
<DESCRIPTION/>
</QUALITY_ITEM_DATA_ENTRY>
<QUALITY_ITEM_DATA_ENTRY GROUP_ID="QIG-03.01" RESULT="UNKNOWN" STUDY_ID="STD-Kwon-2018">
<DESCRIPTION/>
</QUALITY_ITEM_DATA_ENTRY>
<QUALITY_ITEM_DATA_ENTRY GROUP_ID="QIG-03.01" RESULT="UNKNOWN" STUDY_ID="STD-Lurie-1998">
<DESCRIPTION/>
</QUALITY_ITEM_DATA_ENTRY>
<QUALITY_ITEM_DATA_ENTRY GROUP_ID="QIG-03.01" RESULT="UNKNOWN" STUDY_ID="STD-Ma-2013">
<DESCRIPTION/>
</QUALITY_ITEM_DATA_ENTRY>
<QUALITY_ITEM_DATA_ENTRY GROUP_ID="QIG-03.01" RESULT="UNKNOWN" STUDY_ID="STD-Melamed-2013">
<DESCRIPTION/>
</QUALITY_ITEM_DATA_ENTRY>
<QUALITY_ITEM_DATA_ENTRY GROUP_ID="QIG-03.01" RESULT="UNKNOWN" STUDY_ID="STD-Nayak-2019">
<DESCRIPTION/>
</QUALITY_ITEM_DATA_ENTRY>
<QUALITY_ITEM_DATA_ENTRY GROUP_ID="QIG-03.01" RESULT="UNKNOWN" STUDY_ID="STD-Oawada-2019">
<DESCRIPTION/>
</QUALITY_ITEM_DATA_ENTRY>
<QUALITY_ITEM_DATA_ENTRY GROUP_ID="QIG-03.01" RESULT="UNKNOWN" STUDY_ID="STD-Ong-2008">
<DESCRIPTION/>
</QUALITY_ITEM_DATA_ENTRY>
<QUALITY_ITEM_DATA_ENTRY GROUP_ID="QIG-03.01" RESULT="UNKNOWN" STUDY_ID="STD-Pugh-2009">
<DESCRIPTION/>
</QUALITY_ITEM_DATA_ENTRY>
<QUALITY_ITEM_DATA_ENTRY GROUP_ID="QIG-03.01" RESULT="UNKNOWN" STUDY_ID="STD-Raviv-2021">
<DESCRIPTION/>
</QUALITY_ITEM_DATA_ENTRY>
<QUALITY_ITEM_DATA_ENTRY GROUP_ID="QIG-03.01" RESULT="UNKNOWN" STUDY_ID="STD-Rehman-2022">
<DESCRIPTION/>
</QUALITY_ITEM_DATA_ENTRY>
<QUALITY_ITEM_DATA_ENTRY GROUP_ID="QIG-03.01" RESULT="UNKNOWN" STUDY_ID="STD-Reicher-2021">
<DESCRIPTION/>
</QUALITY_ITEM_DATA_ENTRY>
<QUALITY_ITEM_DATA_ENTRY GROUP_ID="QIG-03.01" RESULT="UNKNOWN" STUDY_ID="STD-Rottenstreich-2018">
<DESCRIPTION/>
</QUALITY_ITEM_DATA_ENTRY>
<QUALITY_ITEM_DATA_ENTRY GROUP_ID="QIG-03.01" RESULT="UNKNOWN" STUDY_ID="STD-Scholl-2001">
<DESCRIPTION/>
</QUALITY_ITEM_DATA_ENTRY>
<QUALITY_ITEM_DATA_ENTRY GROUP_ID="QIG-03.01" RESULT="UNKNOWN" STUDY_ID="STD-Shinohara-2015">
<DESCRIPTION/>
</QUALITY_ITEM_DATA_ENTRY>
<QUALITY_ITEM_DATA_ENTRY GROUP_ID="QIG-03.01" RESULT="UNKNOWN" STUDY_ID="STD-Shinohara-2016">
<DESCRIPTION/>
</QUALITY_ITEM_DATA_ENTRY>
<QUALITY_ITEM_DATA_ENTRY GROUP_ID="QIG-03.01" RESULT="UNKNOWN" STUDY_ID="STD-Stivers-2020">
<DESCRIPTION/>
</QUALITY_ITEM_DATA_ENTRY>
<QUALITY_ITEM_DATA_ENTRY GROUP_ID="QIG-03.01" RESULT="UNKNOWN" STUDY_ID="STD-Tanacan-2020">
<DESCRIPTION/>
</QUALITY_ITEM_DATA_ENTRY>
<QUALITY_ITEM_DATA_ENTRY GROUP_ID="QIG-03.01" RESULT="UNKNOWN" STUDY_ID="STD-Topcu-2016">
<DESCRIPTION/>
</QUALITY_ITEM_DATA_ENTRY>
<QUALITY_ITEM_DATA_ENTRY GROUP_ID="QIG-03.01" RESULT="UNKNOWN" STUDY_ID="STD-Vadakekut-2011">
<DESCRIPTION/>
</QUALITY_ITEM_DATA_ENTRY>
<QUALITY_ITEM_DATA_ENTRY GROUP_ID="QIG-03.01" RESULT="UNKNOWN" STUDY_ID="STD-Vemareddy-2009">
<DESCRIPTION/>
</QUALITY_ITEM_DATA_ENTRY>
<QUALITY_ITEM_DATA_ENTRY GROUP_ID="QIG-03.01" RESULT="UNKNOWN" STUDY_ID="STD-Weissman-2005">
<DESCRIPTION/>
</QUALITY_ITEM_DATA_ENTRY>
<QUALITY_ITEM_DATA_ENTRY GROUP_ID="QIG-03.01" RESULT="UNKNOWN" STUDY_ID="STD-Yoles-2021">
<DESCRIPTION/>
</QUALITY_ITEM_DATA_ENTRY>
<QUALITY_ITEM_DATA_ENTRY GROUP_ID="QIG-03.01" RESULT="UNKNOWN" STUDY_ID="STD-Yuen-2019">
<DESCRIPTION/>
</QUALITY_ITEM_DATA_ENTRY>
</QUALITY_ITEM_DATA>
</QUALITY_ITEM>
<QUALITY_ITEM CORE_ITEM="YES" ID="QIT-04" LEVEL="GROUP" MODIFIED="2025-03-03 12:21:50 +0000" MODIFIED_BY="[Empty name]" NO="4">
<NAME>Blinding of outcome assessment (detection bias)</NAME>
<DESCRIPTION>
<P>Detection bias due to knowledge of the allocated interventions by outcome assessors</P>
</DESCRIPTION>
<QUALITY_ITEM_DATA_ENTRY_GROUP ID="QIG-04.01" NO="1">
<NAME>All outcomes</NAME>
</QUALITY_ITEM_DATA_ENTRY_GROUP>
<QUALITY_ITEM_DATA>
<QUALITY_ITEM_DATA_ENTRY GROUP_ID="QIG-04.01" RESULT="UNKNOWN" STUDY_ID="STD-Bayraktar-2020">
<DESCRIPTION/>
</QUALITY_ITEM_DATA_ENTRY>
<QUALITY_ITEM_DATA_ENTRY GROUP_ID="QIG-04.01" RESULT="UNKNOWN" STUDY_ID="STD-Bhat-2012">
<DESCRIPTION/>
</QUALITY_ITEM_DATA_ENTRY>
<QUALITY_ITEM_DATA_ENTRY GROUP_ID="QIG-04.01" RESULT="UNKNOWN" STUDY_ID="STD-Bienstock-2008">
<DESCRIPTION/>
</QUALITY_ITEM_DATA_ENTRY>
<QUALITY_ITEM_DATA_ENTRY GROUP_ID="QIG-04.01" RESULT="UNKNOWN" STUDY_ID="STD-Budak-2018">
<DESCRIPTION/>
</QUALITY_ITEM_DATA_ENTRY>
<QUALITY_ITEM_DATA_ENTRY GROUP_ID="QIG-04.01" RESULT="UNKNOWN" STUDY_ID="STD-Calfee-1999">
<DESCRIPTION/>
</QUALITY_ITEM_DATA_ENTRY>
<QUALITY_ITEM_DATA_ENTRY GROUP_ID="QIG-04.01" RESULT="UNKNOWN" STUDY_ID="STD-Delibas-2018">
<DESCRIPTION/>
</QUALITY_ITEM_DATA_ENTRY>
<QUALITY_ITEM_DATA_ENTRY GROUP_ID="QIG-04.01" RESULT="UNKNOWN" STUDY_ID="STD-Duhl-2000">
<DESCRIPTION/>
</QUALITY_ITEM_DATA_ENTRY>
<QUALITY_ITEM_DATA_ENTRY GROUP_ID="QIG-04.01" RESULT="UNKNOWN" STUDY_ID="STD-Feinberg-2005">
<DESCRIPTION/>
</QUALITY_ITEM_DATA_ENTRY>
<QUALITY_ITEM_DATA_ENTRY GROUP_ID="QIG-04.01" RESULT="UNKNOWN" STUDY_ID="STD-Kerenyi-2009">
<DESCRIPTION/>
</QUALITY_ITEM_DATA_ENTRY>
<QUALITY_ITEM_DATA_ENTRY GROUP_ID="QIG-04.01" RESULT="UNKNOWN" STUDY_ID="STD-Kwon-2015">
<DESCRIPTION/>
</QUALITY_ITEM_DATA_ENTRY>
<QUALITY_ITEM_DATA_ENTRY GROUP_ID="QIG-04.01" RESULT="UNKNOWN" STUDY_ID="STD-Kwon-2018">
<DESCRIPTION/>
</QUALITY_ITEM_DATA_ENTRY>
<QUALITY_ITEM_DATA_ENTRY GROUP_ID="QIG-04.01" RESULT="UNKNOWN" STUDY_ID="STD-Lurie-1998">
<DESCRIPTION/>
</QUALITY_ITEM_DATA_ENTRY>
<QUALITY_ITEM_DATA_ENTRY GROUP_ID="QIG-04.01" RESULT="UNKNOWN" STUDY_ID="STD-Ma-2013">
<DESCRIPTION/>
</QUALITY_ITEM_DATA_ENTRY>
<QUALITY_ITEM_DATA_ENTRY GROUP_ID="QIG-04.01" RESULT="UNKNOWN" STUDY_ID="STD-Melamed-2013">
<DESCRIPTION/>
</QUALITY_ITEM_DATA_ENTRY>
<QUALITY_ITEM_DATA_ENTRY GROUP_ID="QIG-04.01" RESULT="UNKNOWN" STUDY_ID="STD-Nayak-2019">
<DESCRIPTION/>
</QUALITY_ITEM_DATA_ENTRY>
<QUALITY_ITEM_DATA_ENTRY GROUP_ID="QIG-04.01" RESULT="UNKNOWN" STUDY_ID="STD-Oawada-2019">
<DESCRIPTION/>
</QUALITY_ITEM_DATA_ENTRY>
<QUALITY_ITEM_DATA_ENTRY GROUP_ID="QIG-04.01" RESULT="UNKNOWN" STUDY_ID="STD-Ong-2008">
<DESCRIPTION/>
</QUALITY_ITEM_DATA_ENTRY>
<QUALITY_ITEM_DATA_ENTRY GROUP_ID="QIG-04.01" RESULT="UNKNOWN" STUDY_ID="STD-Pugh-2009">
<DESCRIPTION/>
</QUALITY_ITEM_DATA_ENTRY>
<QUALITY_ITEM_DATA_ENTRY GROUP_ID="QIG-04.01" RESULT="UNKNOWN" STUDY_ID="STD-Raviv-2021">
<DESCRIPTION/>
</QUALITY_ITEM_DATA_ENTRY>
<QUALITY_ITEM_DATA_ENTRY GROUP_ID="QIG-04.01" RESULT="UNKNOWN" STUDY_ID="STD-Rehman-2022">
<DESCRIPTION/>
</QUALITY_ITEM_DATA_ENTRY>
<QUALITY_ITEM_DATA_ENTRY GROUP_ID="QIG-04.01" RESULT="UNKNOWN" STUDY_ID="STD-Reicher-2021">
<DESCRIPTION/>
</QUALITY_ITEM_DATA_ENTRY>
<QUALITY_ITEM_DATA_ENTRY GROUP_ID="QIG-04.01" RESULT="UNKNOWN" STUDY_ID="STD-Rottenstreich-2018">
<DESCRIPTION/>
</QUALITY_ITEM_DATA_ENTRY>
<QUALITY_ITEM_DATA_ENTRY GROUP_ID="QIG-04.01" RESULT="UNKNOWN" STUDY_ID="STD-Scholl-2001">
<DESCRIPTION/>
</QUALITY_ITEM_DATA_ENTRY>
<QUALITY_ITEM_DATA_ENTRY GROUP_ID="QIG-04.01" RESULT="UNKNOWN" STUDY_ID="STD-Shinohara-2015">
<DESCRIPTION/>
</QUALITY_ITEM_DATA_ENTRY>
<QUALITY_ITEM_DATA_ENTRY GROUP_ID="QIG-04.01" RESULT="UNKNOWN" STUDY_ID="STD-Shinohara-2016">
<DESCRIPTION/>
</QUALITY_ITEM_DATA_ENTRY>
<QUALITY_ITEM_DATA_ENTRY GROUP_ID="QIG-04.01" RESULT="UNKNOWN" STUDY_ID="STD-Stivers-2020">
<DESCRIPTION/>
</QUALITY_ITEM_DATA_ENTRY>
<QUALITY_ITEM_DATA_ENTRY GROUP_ID="QIG-04.01" RESULT="UNKNOWN" STUDY_ID="STD-Tanacan-2020">
<DESCRIPTION/>
</QUALITY_ITEM_DATA_ENTRY>
<QUALITY_ITEM_DATA_ENTRY GROUP_ID="QIG-04.01" RESULT="UNKNOWN" STUDY_ID="STD-Topcu-2016">
<DESCRIPTION/>
</QUALITY_ITEM_DATA_ENTRY>
<QUALITY_ITEM_DATA_ENTRY GROUP_ID="QIG-04.01" RESULT="UNKNOWN" STUDY_ID="STD-Vadakekut-2011">
<DESCRIPTION/>
</QUALITY_ITEM_DATA_ENTRY>
<QUALITY_ITEM_DATA_ENTRY GROUP_ID="QIG-04.01" RESULT="UNKNOWN" STUDY_ID="STD-Vemareddy-2009">
<DESCRIPTION/>
</QUALITY_ITEM_DATA_ENTRY>
<QUALITY_ITEM_DATA_ENTRY GROUP_ID="QIG-04.01" RESULT="UNKNOWN" STUDY_ID="STD-Weissman-2005">
<DESCRIPTION/>
</QUALITY_ITEM_DATA_ENTRY>
<QUALITY_ITEM_DATA_ENTRY GROUP_ID="QIG-04.01" RESULT="UNKNOWN" STUDY_ID="STD-Yoles-2021">
<DESCRIPTION/>
</QUALITY_ITEM_DATA_ENTRY>
<QUALITY_ITEM_DATA_ENTRY GROUP_ID="QIG-04.01" RESULT="UNKNOWN" STUDY_ID="STD-Yuen-2019">
<DESCRIPTION/>
</QUALITY_ITEM_DATA_ENTRY>
</QUALITY_ITEM_DATA>
</QUALITY_ITEM>
<QUALITY_ITEM CORE_ITEM="YES" ID="QIT-05" LEVEL="GROUP" MODIFIED="2025-03-03 12:21:50 +0000" MODIFIED_BY="[Empty name]" NO="5">
<NAME>Incomplete outcome data (attrition bias)</NAME>
<DESCRIPTION>
<P>Attrition bias due to amount, nature or handling of incomplete outcome data</P>
</DESCRIPTION>
<QUALITY_ITEM_DATA_ENTRY_GROUP ID="QIG-05.01" NO="1">
<NAME>All outcomes</NAME>
</QUALITY_ITEM_DATA_ENTRY_GROUP>
<QUALITY_ITEM_DATA>
<QUALITY_ITEM_DATA_ENTRY GROUP_ID="QIG-05.01" RESULT="UNKNOWN" STUDY_ID="STD-Bayraktar-2020">
<DESCRIPTION/>
</QUALITY_ITEM_DATA_ENTRY>
<QUALITY_ITEM_DATA_ENTRY GROUP_ID="QIG-05.01" RESULT="UNKNOWN" STUDY_ID="STD-Bhat-2012">
<DESCRIPTION/>
</QUALITY_ITEM_DATA_ENTRY>
<QUALITY_ITEM_DATA_ENTRY GROUP_ID="QIG-05.01" RESULT="UNKNOWN" STUDY_ID="STD-Bienstock-2008">
<DESCRIPTION/>
</QUALITY_ITEM_DATA_ENTRY>
<QUALITY_ITEM_DATA_ENTRY GROUP_ID="QIG-05.01" RESULT="UNKNOWN" STUDY_ID="STD-Budak-2018">
<DESCRIPTION/>
</QUALITY_ITEM_DATA_ENTRY>
<QUALITY_ITEM_DATA_ENTRY GROUP_ID="QIG-05.01" RESULT="UNKNOWN" STUDY_ID="STD-Calfee-1999">
<DESCRIPTION/>
</QUALITY_ITEM_DATA_ENTRY>
<QUALITY_ITEM_DATA_ENTRY GROUP_ID="QIG-05.01" RESULT="UNKNOWN" STUDY_ID="STD-Delibas-2018">
<DESCRIPTION/>
</QUALITY_ITEM_DATA_ENTRY>
<QUALITY_ITEM_DATA_ENTRY GROUP_ID="QIG-05.01" RESULT="UNKNOWN" STUDY_ID="STD-Duhl-2000">
<DESCRIPTION/>
</QUALITY_ITEM_DATA_ENTRY>
<QUALITY_ITEM_DATA_ENTRY GROUP_ID="QIG-05.01" RESULT="UNKNOWN" STUDY_ID="STD-Feinberg-2005">
<DESCRIPTION/>
</QUALITY_ITEM_DATA_ENTRY>
<QUALITY_ITEM_DATA_ENTRY GROUP_ID="QIG-05.01" RESULT="UNKNOWN" STUDY_ID="STD-Kerenyi-2009">
<DESCRIPTION/>
</QUALITY_ITEM_DATA_ENTRY>
<QUALITY_ITEM_DATA_ENTRY GROUP_ID="QIG-05.01" RESULT="UNKNOWN" STUDY_ID="STD-Kwon-2015">
<DESCRIPTION/>
</QUALITY_ITEM_DATA_ENTRY>
<QUALITY_ITEM_DATA_ENTRY GROUP_ID="QIG-05.01" RESULT="UNKNOWN" STUDY_ID="STD-Kwon-2018">
<DESCRIPTION/>
</QUALITY_ITEM_DATA_ENTRY>
<QUALITY_ITEM_DATA_ENTRY GROUP_ID="QIG-05.01" RESULT="UNKNOWN" STUDY_ID="STD-Lurie-1998">
<DESCRIPTION/>
</QUALITY_ITEM_DATA_ENTRY>
<QUALITY_ITEM_DATA_ENTRY GROUP_ID="QIG-05.01" RESULT="UNKNOWN" STUDY_ID="STD-Ma-2013">
<DESCRIPTION/>
</QUALITY_ITEM_DATA_ENTRY>
<QUALITY_ITEM_DATA_ENTRY GROUP_ID="QIG-05.01" RESULT="UNKNOWN" STUDY_ID="STD-Melamed-2013">
<DESCRIPTION/>
</QUALITY_ITEM_DATA_ENTRY>
<QUALITY_ITEM_DATA_ENTRY GROUP_ID="QIG-05.01" RESULT="UNKNOWN" STUDY_ID="STD-Nayak-2019">
<DESCRIPTION/>
</QUALITY_ITEM_DATA_ENTRY>
<QUALITY_ITEM_DATA_ENTRY GROUP_ID="QIG-05.01" RESULT="UNKNOWN" STUDY_ID="STD-Oawada-2019">
<DESCRIPTION/>
</QUALITY_ITEM_DATA_ENTRY>
<QUALITY_ITEM_DATA_ENTRY GROUP_ID="QIG-05.01" RESULT="UNKNOWN" STUDY_ID="STD-Ong-2008">
<DESCRIPTION/>
</QUALITY_ITEM_DATA_ENTRY>
<QUALITY_ITEM_DATA_ENTRY GROUP_ID="QIG-05.01" RESULT="UNKNOWN" STUDY_ID="STD-Pugh-2009">
<DESCRIPTION/>
</QUALITY_ITEM_DATA_ENTRY>
<QUALITY_ITEM_DATA_ENTRY GROUP_ID="QIG-05.01" RESULT="UNKNOWN" STUDY_ID="STD-Raviv-2021">
<DESCRIPTION/>
</QUALITY_ITEM_DATA_ENTRY>
<QUALITY_ITEM_DATA_ENTRY GROUP_ID="QIG-05.01" RESULT="UNKNOWN" STUDY_ID="STD-Rehman-2022">
<DESCRIPTION/>
</QUALITY_ITEM_DATA_ENTRY>
<QUALITY_ITEM_DATA_ENTRY GROUP_ID="QIG-05.01" RESULT="UNKNOWN" STUDY_ID="STD-Reicher-2021">
<DESCRIPTION/>
</QUALITY_ITEM_DATA_ENTRY>
<QUALITY_ITEM_DATA_ENTRY GROUP_ID="QIG-05.01" RESULT="UNKNOWN" STUDY_ID="STD-Rottenstreich-2018">
<DESCRIPTION/>
</QUALITY_ITEM_DATA_ENTRY>
<QUALITY_ITEM_DATA_ENTRY GROUP_ID="QIG-05.01" RESULT="UNKNOWN" STUDY_ID="STD-Scholl-2001">
<DESCRIPTION/>
</QUALITY_ITEM_DATA_ENTRY>
<QUALITY_ITEM_DATA_ENTRY GROUP_ID="QIG-05.01" RESULT="UNKNOWN" STUDY_ID="STD-Shinohara-2015">
<DESCRIPTION/>
</QUALITY_ITEM_DATA_ENTRY>
<QUALITY_ITEM_DATA_ENTRY GROUP_ID="QIG-05.01" RESULT="UNKNOWN" STUDY_ID="STD-Shinohara-2016">
<DESCRIPTION/>
</QUALITY_ITEM_DATA_ENTRY>
<QUALITY_ITEM_DATA_ENTRY GROUP_ID="QIG-05.01" RESULT="UNKNOWN" STUDY_ID="STD-Stivers-2020">
<DESCRIPTION/>
</QUALITY_ITEM_DATA_ENTRY>
<QUALITY_ITEM_DATA_ENTRY GROUP_ID="QIG-05.01" RESULT="UNKNOWN" STUDY_ID="STD-Tanacan-2020">
<DESCRIPTION/>
</QUALITY_ITEM_DATA_ENTRY>
<QUALITY_ITEM_DATA_ENTRY GROUP_ID="QIG-05.01" RESULT="UNKNOWN" STUDY_ID="STD-Topcu-2016">
<DESCRIPTION/>
</QUALITY_ITEM_DATA_ENTRY>
<QUALITY_ITEM_DATA_ENTRY GROUP_ID="QIG-05.01" RESULT="UNKNOWN" STUDY_ID="STD-Vadakekut-2011">
<DESCRIPTION/>
</QUALITY_ITEM_DATA_ENTRY>
<QUALITY_ITEM_DATA_ENTRY GROUP_ID="QIG-05.01" RESULT="UNKNOWN" STUDY_ID="STD-Vemareddy-2009">
<DESCRIPTION/>
</QUALITY_ITEM_DATA_ENTRY>
<QUALITY_ITEM_DATA_ENTRY GROUP_ID="QIG-05.01" RESULT="UNKNOWN" STUDY_ID="STD-Weissman-2005">
<DESCRIPTION/>
</QUALITY_ITEM_DATA_ENTRY>
<QUALITY_ITEM_DATA_ENTRY GROUP_ID="QIG-05.01" RESULT="UNKNOWN" STUDY_ID="STD-Yoles-2021">
<DESCRIPTION/>
</QUALITY_ITEM_DATA_ENTRY>
<QUALITY_ITEM_DATA_ENTRY GROUP_ID="QIG-05.01" RESULT="UNKNOWN" STUDY_ID="STD-Yuen-2019">
<DESCRIPTION/>
</QUALITY_ITEM_DATA_ENTRY>
</QUALITY_ITEM_DATA>
</QUALITY_ITEM>
<QUALITY_ITEM CORE_ITEM="YES" ID="QIT-06" LEVEL="STUDY" MODIFIED="2025-03-03 12:21:50 +0000" MODIFIED_BY="[Empty name]" NO="6">
<NAME>Selective reporting (reporting bias)</NAME>
<DESCRIPTION>
<P>Reporting bias due to selective outcome reporting</P>
</DESCRIPTION>
<QUALITY_ITEM_DATA>
<QUALITY_ITEM_DATA_ENTRY RESULT="UNKNOWN" STUDY_ID="STD-Bayraktar-2020">
<DESCRIPTION/>
</QUALITY_ITEM_DATA_ENTRY>
<QUALITY_ITEM_DATA_ENTRY RESULT="UNKNOWN" STUDY_ID="STD-Bhat-2012">
<DESCRIPTION/>
</QUALITY_ITEM_DATA_ENTRY>
<QUALITY_ITEM_DATA_ENTRY RESULT="UNKNOWN" STUDY_ID="STD-Bienstock-2008">
<DESCRIPTION/>
</QUALITY_ITEM_DATA_ENTRY>
<QUALITY_ITEM_DATA_ENTRY RESULT="UNKNOWN" STUDY_ID="STD-Budak-2018">
<DESCRIPTION/>
</QUALITY_ITEM_DATA_ENTRY>
<QUALITY_ITEM_DATA_ENTRY RESULT="UNKNOWN" STUDY_ID="STD-Calfee-1999">
<DESCRIPTION/>
</QUALITY_ITEM_DATA_ENTRY>
<QUALITY_ITEM_DATA_ENTRY RESULT="UNKNOWN" STUDY_ID="STD-Delibas-2018">
<DESCRIPTION/>
</QUALITY_ITEM_DATA_ENTRY>
<QUALITY_ITEM_DATA_ENTRY RESULT="UNKNOWN" STUDY_ID="STD-Duhl-2000">
<DESCRIPTION/>
</QUALITY_ITEM_DATA_ENTRY>
<QUALITY_ITEM_DATA_ENTRY RESULT="UNKNOWN" STUDY_ID="STD-Feinberg-2005">
<DESCRIPTION/>
</QUALITY_ITEM_DATA_ENTRY>
<QUALITY_ITEM_DATA_ENTRY RESULT="UNKNOWN" STUDY_ID="STD-Kerenyi-2009">
<DESCRIPTION/>
</QUALITY_ITEM_DATA_ENTRY>
<QUALITY_ITEM_DATA_ENTRY RESULT="UNKNOWN" STUDY_ID="STD-Kwon-2015">
<DESCRIPTION/>
</QUALITY_ITEM_DATA_ENTRY>
<QUALITY_ITEM_DATA_ENTRY RESULT="UNKNOWN" STUDY_ID="STD-Kwon-2018">
<DESCRIPTION/>
</QUALITY_ITEM_DATA_ENTRY>
<QUALITY_ITEM_DATA_ENTRY RESULT="UNKNOWN" STUDY_ID="STD-Lurie-1998">
<DESCRIPTION/>
</QUALITY_ITEM_DATA_ENTRY>
<QUALITY_ITEM_DATA_ENTRY RESULT="UNKNOWN" STUDY_ID="STD-Ma-2013">
<DESCRIPTION/>
</QUALITY_ITEM_DATA_ENTRY>
<QUALITY_ITEM_DATA_ENTRY RESULT="UNKNOWN" STUDY_ID="STD-Melamed-2013">
<DESCRIPTION/>
</QUALITY_ITEM_DATA_ENTRY>
<QUALITY_ITEM_DATA_ENTRY RESULT="UNKNOWN" STUDY_ID="STD-Nayak-2019">
<DESCRIPTION/>
</QUALITY_ITEM_DATA_ENTRY>
<QUALITY_ITEM_DATA_ENTRY RESULT="UNKNOWN" STUDY_ID="STD-Oawada-2019">
<DESCRIPTION/>
</QUALITY_ITEM_DATA_ENTRY>
<QUALITY_ITEM_DATA_ENTRY RESULT="UNKNOWN" STUDY_ID="STD-Ong-2008">
<DESCRIPTION/>
</QUALITY_ITEM_DATA_ENTRY>
<QUALITY_ITEM_DATA_ENTRY RESULT="UNKNOWN" STUDY_ID="STD-Pugh-2009">
<DESCRIPTION/>
</QUALITY_ITEM_DATA_ENTRY>
<QUALITY_ITEM_DATA_ENTRY RESULT="UNKNOWN" STUDY_ID="STD-Raviv-2021">
<DESCRIPTION/>
</QUALITY_ITEM_DATA_ENTRY>
<QUALITY_ITEM_DATA_ENTRY RESULT="UNKNOWN" STUDY_ID="STD-Rehman-2022">
<DESCRIPTION/>
</QUALITY_ITEM_DATA_ENTRY>
<QUALITY_ITEM_DATA_ENTRY RESULT="UNKNOWN" STUDY_ID="STD-Reicher-2021">
<DESCRIPTION/>
</QUALITY_ITEM_DATA_ENTRY>
<QUALITY_ITEM_DATA_ENTRY RESULT="UNKNOWN" STUDY_ID="STD-Rottenstreich-2018">
<DESCRIPTION/>
</QUALITY_ITEM_DATA_ENTRY>
<QUALITY_ITEM_DATA_ENTRY RESULT="UNKNOWN" STUDY_ID="STD-Scholl-2001">
<DESCRIPTION/>
</QUALITY_ITEM_DATA_ENTRY>
<QUALITY_ITEM_DATA_ENTRY RESULT="UNKNOWN" STUDY_ID="STD-Shinohara-2015">
<DESCRIPTION/>
</QUALITY_ITEM_DATA_ENTRY>
<QUALITY_ITEM_DATA_ENTRY RESULT="UNKNOWN" STUDY_ID="STD-Shinohara-2016">
<DESCRIPTION/>
</QUALITY_ITEM_DATA_ENTRY>
<QUALITY_ITEM_DATA_ENTRY RESULT="UNKNOWN" STUDY_ID="STD-Stivers-2020">
<DESCRIPTION/>
</QUALITY_ITEM_DATA_ENTRY>
<QUALITY_ITEM_DATA_ENTRY RESULT="UNKNOWN" STUDY_ID="STD-Tanacan-2020">
<DESCRIPTION/>
</QUALITY_ITEM_DATA_ENTRY>
<QUALITY_ITEM_DATA_ENTRY RESULT="UNKNOWN" STUDY_ID="STD-Topcu-2016">
<DESCRIPTION/>
</QUALITY_ITEM_DATA_ENTRY>
<QUALITY_ITEM_DATA_ENTRY RESULT="UNKNOWN" STUDY_ID="STD-Vadakekut-2011">
<DESCRIPTION/>
</QUALITY_ITEM_DATA_ENTRY>
<QUALITY_ITEM_DATA_ENTRY RESULT="UNKNOWN" STUDY_ID="STD-Vemareddy-2009">
<DESCRIPTION/>
</QUALITY_ITEM_DATA_ENTRY>
<QUALITY_ITEM_DATA_ENTRY RESULT="UNKNOWN" STUDY_ID="STD-Weissman-2005">
<DESCRIPTION/>
</QUALITY_ITEM_DATA_ENTRY>
<QUALITY_ITEM_DATA_ENTRY RESULT="UNKNOWN" STUDY_ID="STD-Yoles-2021">
<DESCRIPTION/>
</QUALITY_ITEM_DATA_ENTRY>
<QUALITY_ITEM_DATA_ENTRY RESULT="UNKNOWN" STUDY_ID="STD-Yuen-2019">
<DESCRIPTION/>
</QUALITY_ITEM_DATA_ENTRY>
</QUALITY_ITEM_DATA>
</QUALITY_ITEM>
<QUALITY_ITEM CORE_ITEM="YES" ID="QIT-07" LEVEL="STUDY" MODIFIED="2025-03-03 12:21:50 +0000" MODIFIED_BY="[Empty name]" NO="7">
<NAME>Other bias</NAME>
<DESCRIPTION>
<P>Bias due to problems not covered elsewhere in the table</P>
</DESCRIPTION>
<QUALITY_ITEM_DATA>
<QUALITY_ITEM_DATA_ENTRY RESULT="UNKNOWN" STUDY_ID="STD-Bayraktar-2020">
<DESCRIPTION/>
</QUALITY_ITEM_DATA_ENTRY>
<QUALITY_ITEM_DATA_ENTRY RESULT="UNKNOWN" STUDY_ID="STD-Bhat-2012">
<DESCRIPTION/>
</QUALITY_ITEM_DATA_ENTRY>
<QUALITY_ITEM_DATA_ENTRY RESULT="UNKNOWN" STUDY_ID="STD-Bienstock-2008">
<DESCRIPTION/>
</QUALITY_ITEM_DATA_ENTRY>
<QUALITY_ITEM_DATA_ENTRY RESULT="UNKNOWN" STUDY_ID="STD-Budak-2018">
<DESCRIPTION/>
</QUALITY_ITEM_DATA_ENTRY>
<QUALITY_ITEM_DATA_ENTRY RESULT="UNKNOWN" STUDY_ID="STD-Calfee-1999">
<DESCRIPTION/>
</QUALITY_ITEM_DATA_ENTRY>
<QUALITY_ITEM_DATA_ENTRY RESULT="UNKNOWN" STUDY_ID="STD-Delibas-2018">
<DESCRIPTION/>
</QUALITY_ITEM_DATA_ENTRY>
<QUALITY_ITEM_DATA_ENTRY RESULT="UNKNOWN" STUDY_ID="STD-Duhl-2000">
<DESCRIPTION/>
</QUALITY_ITEM_DATA_ENTRY>
<QUALITY_ITEM_DATA_ENTRY RESULT="UNKNOWN" STUDY_ID="STD-Feinberg-2005">
<DESCRIPTION/>
</QUALITY_ITEM_DATA_ENTRY>
<QUALITY_ITEM_DATA_ENTRY RESULT="UNKNOWN" STUDY_ID="STD-Kerenyi-2009">
<DESCRIPTION/>
</QUALITY_ITEM_DATA_ENTRY>
<QUALITY_ITEM_DATA_ENTRY RESULT="UNKNOWN" STUDY_ID="STD-Kwon-2015">
<DESCRIPTION/>
</QUALITY_ITEM_DATA_ENTRY>
<QUALITY_ITEM_DATA_ENTRY RESULT="UNKNOWN" STUDY_ID="STD-Kwon-2018">
<DESCRIPTION/>
</QUALITY_ITEM_DATA_ENTRY>
<QUALITY_ITEM_DATA_ENTRY RESULT="UNKNOWN" STUDY_ID="STD-Lurie-1998">
<DESCRIPTION/>
</QUALITY_ITEM_DATA_ENTRY>
<QUALITY_ITEM_DATA_ENTRY RESULT="UNKNOWN" STUDY_ID="STD-Ma-2013">
<DESCRIPTION/>
</QUALITY_ITEM_DATA_ENTRY>
<QUALITY_ITEM_DATA_ENTRY RESULT="UNKNOWN" STUDY_ID="STD-Melamed-2013">
<DESCRIPTION/>
</QUALITY_ITEM_DATA_ENTRY>
<QUALITY_ITEM_DATA_ENTRY RESULT="UNKNOWN" STUDY_ID="STD-Nayak-2019">
<DESCRIPTION/>
</QUALITY_ITEM_DATA_ENTRY>
<QUALITY_ITEM_DATA_ENTRY RESULT="UNKNOWN" STUDY_ID="STD-Oawada-2019">
<DESCRIPTION/>
</QUALITY_ITEM_DATA_ENTRY>
<QUALITY_ITEM_DATA_ENTRY RESULT="UNKNOWN" STUDY_ID="STD-Ong-2008">
<DESCRIPTION/>
</QUALITY_ITEM_DATA_ENTRY>
<QUALITY_ITEM_DATA_ENTRY RESULT="UNKNOWN" STUDY_ID="STD-Pugh-2009">
<DESCRIPTION/>
</QUALITY_ITEM_DATA_ENTRY>
<QUALITY_ITEM_DATA_ENTRY RESULT="UNKNOWN" STUDY_ID="STD-Raviv-2021">
<DESCRIPTION/>
</QUALITY_ITEM_DATA_ENTRY>
<QUALITY_ITEM_DATA_ENTRY RESULT="UNKNOWN" STUDY_ID="STD-Rehman-2022">
<DESCRIPTION/>
</QUALITY_ITEM_DATA_ENTRY>
<QUALITY_ITEM_DATA_ENTRY RESULT="UNKNOWN" STUDY_ID="STD-Reicher-2021">
<DESCRIPTION/>
</QUALITY_ITEM_DATA_ENTRY>
<QUALITY_ITEM_DATA_ENTRY RESULT="UNKNOWN" STUDY_ID="STD-Rottenstreich-2018">
<DESCRIPTION/>
</QUALITY_ITEM_DATA_ENTRY>
<QUALITY_ITEM_DATA_ENTRY RESULT="UNKNOWN" STUDY_ID="STD-Scholl-2001">
<DESCRIPTION/>
</QUALITY_ITEM_DATA_ENTRY>
<QUALITY_ITEM_DATA_ENTRY RESULT="UNKNOWN" STUDY_ID="STD-Shinohara-2015">
<DESCRIPTION/>
</QUALITY_ITEM_DATA_ENTRY>
<QUALITY_ITEM_DATA_ENTRY RESULT="UNKNOWN" STUDY_ID="STD-Shinohara-2016">
<DESCRIPTION/>
</QUALITY_ITEM_DATA_ENTRY>
<QUALITY_ITEM_DATA_ENTRY RESULT="UNKNOWN" STUDY_ID="STD-Stivers-2020">
<DESCRIPTION/>
</QUALITY_ITEM_DATA_ENTRY>
<QUALITY_ITEM_DATA_ENTRY RESULT="UNKNOWN" STUDY_ID="STD-Tanacan-2020">
<DESCRIPTION/>
</QUALITY_ITEM_DATA_ENTRY>
<QUALITY_ITEM_DATA_ENTRY RESULT="UNKNOWN" STUDY_ID="STD-Topcu-2016">
<DESCRIPTION/>
</QUALITY_ITEM_DATA_ENTRY>
<QUALITY_ITEM_DATA_ENTRY RESULT="UNKNOWN" STUDY_ID="STD-Vadakekut-2011">
<DESCRIPTION/>
</QUALITY_ITEM_DATA_ENTRY>
<QUALITY_ITEM_DATA_ENTRY RESULT="UNKNOWN" STUDY_ID="STD-Vemareddy-2009">
<DESCRIPTION/>
</QUALITY_ITEM_DATA_ENTRY>
<QUALITY_ITEM_DATA_ENTRY RESULT="UNKNOWN" STUDY_ID="STD-Weissman-2005">
<DESCRIPTION/>
</QUALITY_ITEM_DATA_ENTRY>
<QUALITY_ITEM_DATA_ENTRY RESULT="UNKNOWN" STUDY_ID="STD-Yoles-2021">
<DESCRIPTION/>
</QUALITY_ITEM_DATA_ENTRY>
<QUALITY_ITEM_DATA_ENTRY RESULT="UNKNOWN" STUDY_ID="STD-Yuen-2019">
<DESCRIPTION/>
</QUALITY_ITEM_DATA_ENTRY>
</QUALITY_ITEM_DATA>
</QUALITY_ITEM>
</QUALITY_ITEMS>
<SOF_TABLES/>
<ADDITIONAL_TABLES/>
<ANALYSES_AND_DATA CALCULATED_DATA="YES" MODIFIED="2025-03-03 13:17:34 +0000" MODIFIED_BY="[Empty name]">
<COMPARISON ID="CMP-001" MODIFIED="2025-03-03 12:42:34 +0000" MODIFIED_BY="[Empty name]" NO="1">
<NAME>Control vs Reactive Hypoglycemia</NAME>
<DICH_OUTCOME CHI2="13.253369246345418" CI_END="0.8237005657676918" CI_START="0.6715962392124663" CI_STUDY="95" CI_TOTAL="95" DF="10" EFFECT_MEASURE="RR" EFFECT_SIZE="0.7437702617117483" ESTIMABLE="YES" EVENTS_1="438" EVENTS_2="2542" I2="24.54748815847356" I2_Q="0.0" ID="CMP-001.01" LOG_CI_END="-0.08423063571632533" LOG_CI_START="-0.17289174447837022" LOG_EFFECT_SIZE="-0.12856119009734776" METHOD="MH" MODIFIED="2023-11-22 19:20:04 +0000" MODIFIED_BY="[Empty name]" NO="1" P_CHI2="0.2098488204145995" P_Q="1.0" P_Z="1.3157278732901312E-8" Q="0.0" RANDOM="NO" SCALE="18.15673550368661" SORT_BY="STUDY" STUDIES="11" SUBGROUPS="NO" SUBGROUP_TEST="YES" SWAP_EVENTS="NO" TAU2="0.0" TOTALS="YES" TOTAL_1="6026" TOTAL_2="26265" WEIGHT="100.0" Z="5.684009729151456">
<NAME>Large for Gestational Age</NAME>
<GROUP_LABEL_1>Reactive Hypoglycaemia</GROUP_LABEL_1>
<GROUP_LABEL_2>Euglycaemia</GROUP_LABEL_2>
<GRAPH_LABEL_1>Euglycemia</GRAPH_LABEL_1>
<GRAPH_LABEL_2>Reactive Hypoglycemia</GRAPH_LABEL_2>
<DICH_DATA CI_END="17.132787115866567" CI_START="0.06346632314456363" EFFECT_SIZE="1.042763157894737" ESTIMABLE="YES" EVENTS_1="0" EVENTS_2="9" LOG_CI_END="1.2338280185744575" LOG_CI_START="-1.197456661356462" LOG_EFFECT_SIZE="0.018185678608997797" MODIFIED="2023-11-22 19:20:04 +0000" MODIFIED_BY="[Empty name]" ORDER="135" O_E="0.0" SE="1.4281486560446865" STUDY_ID="STD-Delibas-2018" TOTAL_1="15" TOTAL_2="316" VAR="2.0396085837622446" WEIGHT="0.10877045997689934"/>
<DICH_DATA CI_END="1.1115739895741104" CI_START="0.5914382787400818" EFFECT_SIZE="0.8108189730673286" ESTIMABLE="YES" EVENTS_1="40" EVENTS_2="319" LOG_CI_END="0.045938375891769974" LOG_CI_START="-0.2280905707337978" LOG_EFFECT_SIZE="-0.09107609742101393" MODIFIED="2023-11-22 19:20:04 +0000" MODIFIED_BY="[Empty name]" ORDER="137" O_E="0.0" SE="0.16096595971302108" STUDY_ID="STD-Kwon-2018" TOTAL_1="519" TOTAL_2="3356" VAR="0.025910040186333923" WEIGHT="10.181175992139895"/>
<DICH_DATA CI_END="2.8723141156323213" CI_START="0.6654859534608345" EFFECT_SIZE="1.3825645366060093" ESTIMABLE="YES" EVENTS_1="11" EVENTS_2="17" LOG_CI_END="0.4582319325153067" LOG_CI_START="-0.17686110682916997" LOG_EFFECT_SIZE="0.14068541284306837" MODIFIED="2023-11-22 19:20:04 +0000" MODIFIED_BY="[Empty name]" ORDER="138" O_E="0.0" SE="0.3730567950721923" STUDY_ID="STD-Ma-2013" TOTAL_1="139" TOTAL_2="297" VAR="0.13917137234953567" WEIGHT="1.2914834436287208"/>
<DICH_DATA CI_END="0.963869024235268" CI_START="0.668463039772594" EFFECT_SIZE="0.8026897394902661" ESTIMABLE="YES" EVENTS_1="117" EVENTS_2="1092" LOG_CI_END="-0.01598197638392483" LOG_CI_START="-0.17492260046865668" LOG_EFFECT_SIZE="-0.09545228842629078" MODIFIED="2023-11-22 19:20:04 +0000" MODIFIED_BY="[Empty name]" ORDER="139" O_E="0.0" SE="0.09336250935614955" STUDY_ID="STD-Melamed-2013" TOTAL_1="1519" TOTAL_2="11380" VAR="0.008716558153277112" WEIGHT="30.64333155208823"/>
<DICH_DATA CI_END="0.914544278411116" CI_START="0.34602601535197264" EFFECT_SIZE="0.562544320495322" ESTIMABLE="YES" EVENTS_1="16" EVENTS_2="419" LOG_CI_END="-0.03879526295509561" LOG_CI_START="-0.46089124831972733" LOG_EFFECT_SIZE="-0.24984325563741147" MODIFIED="2023-11-22 19:20:04 +0000" MODIFIED_BY="[Empty name]" ORDER="140" O_E="0.0" SE="0.24794127121200976" STUDY_ID="STD-Oawada-2019" TOTAL_1="313" TOTAL_2="4611" VAR="0.061474873970227384" WEIGHT="6.3467578219978"/>
<DICH_DATA CI_END="1.2895146428446136" CI_START="0.680686434825876" EFFECT_SIZE="0.936885865457294" ESTIMABLE="YES" EVENTS_1="37" EVENTS_2="196" LOG_CI_END="0.11042627805248205" LOG_CI_START="-0.16705290421980354" LOG_EFFECT_SIZE="-0.02831331308366074" MODIFIED="2023-11-22 19:20:04 +0000" MODIFIED_BY="[Empty name]" ORDER="141" O_E="0.0" SE="0.16299264521084503" STUDY_ID="STD-Raviv-2021" TOTAL_1="216" TOTAL_2="1072" VAR="0.026566602392828407" WEIGHT="7.832593180281595"/>
<DICH_DATA CI_END="2.6939641326447927" CI_START="0.6167992955000444" EFFECT_SIZE="1.289044289044289" ESTIMABLE="YES" EVENTS_1="14" EVENTS_2="12" LOG_CI_END="0.4303918092421478" LOG_CI_START="-0.20985613100219985" LOG_EFFECT_SIZE="0.11026783911997401" MODIFIED="2023-11-22 19:20:04 +0000" MODIFIED_BY="[Empty name]" ORDER="259" O_E="0.0" SE="0.3760848093779475" STUDY_ID="STD-Reicher-2021" TOTAL_1="143" TOTAL_2="158" VAR="0.14143978384484712" WEIGHT="1.3585086204686054"/>
<DICH_DATA CI_END="1.3982825927931246" CI_START="0.184902820107133" EFFECT_SIZE="0.5084745762711864" ESTIMABLE="YES" EVENTS_1="5" EVENTS_2="10" LOG_CI_END="0.14559495115797114" LOG_CI_START="-0.7330564650029346" LOG_EFFECT_SIZE="-0.2937307569224818" MODIFIED="2023-11-22 19:20:04 +0000" MODIFIED_BY="[Empty name]" ORDER="142" O_E="0.0" SE="0.5161241912475723" STUDY_ID="STD-Rottenstreich-2018" TOTAL_1="59" TOTAL_2="60" VAR="0.2663841807909605" WEIGHT="1.1814535753903923"/>
<DICH_DATA CI_END="0.9464978373492373" CI_START="0.5111644747921266" EFFECT_SIZE="0.6955688822255539" ESTIMABLE="YES" EVENTS_1="49" EVENTS_2="174" LOG_CI_END="-0.023880374017527854" LOG_CI_START="-0.29143933665298477" LOG_EFFECT_SIZE="-0.1576598553352563" MODIFIED="2023-11-22 19:20:04 +0000" MODIFIED_BY="[Empty name]" ORDER="144" O_E="0.0" SE="0.15716545909029273" STUDY_ID="STD-Stivers-2020" TOTAL_1="966" TOTAL_2="2386" VAR="0.02470098153106248" WEIGHT="11.94906642588504"/>
<DICH_DATA CI_END="0.7568910578451816" CI_START="0.5099605873518601" EFFECT_SIZE="0.6212765957446809" ESTIMABLE="YES" EVENTS_1="146" EVENTS_2="235" LOG_CI_END="-0.12096662562738772" LOG_CI_START="-0.29246338734721067" LOG_EFFECT_SIZE="-0.20671500648729918" MODIFIED="2023-11-22 19:20:04 +0000" MODIFIED_BY="[Empty name]" ORDER="145" O_E="0.0" SE="0.10073804675688572" STUDY_ID="STD-Topcu-2016" TOTAL_1="2091" TOTAL_2="2091" VAR="0.010148154064392494" WEIGHT="27.999448504908745"/>
<DICH_DATA CI_END="1.8230948326047491" CI_START="0.1939894510258281" EFFECT_SIZE="0.5946941783345615" ESTIMABLE="YES" EVENTS_1="3" EVENTS_2="59" LOG_CI_END="0.2608092601008093" LOG_CI_START="-0.7122218859761427" LOG_EFFECT_SIZE="-0.22570631293766666" MODIFIED="2023-11-22 19:20:04 +0000" MODIFIED_BY="[Empty name]" ORDER="146" O_E="0.0" SE="0.5715633117874555" STUDY_ID="STD-Weissman-2005" TOTAL_1="46" TOTAL_2="538" VAR="0.32668461938144405" WEIGHT="1.1074104232340767"/>
</DICH_OUTCOME>
<DICH_OUTCOME CHI2="39.4260084457001" CI_END="1.7575513837493295" CI_START="1.319839497105199" CI_STUDY="95" CI_TOTAL="95" DF="16" EFFECT_MEASURE="RR" EFFECT_SIZE="1.5230514549627867" ESTIMABLE="YES" EVENTS_1="812" EVENTS_2="3194" I2="59.41765187303662" I2_Q="0.0" ID="CMP-001.02" LOG_CI_END="0.24490803090527818" LOG_CI_START="0.12052112078180409" LOG_EFFECT_SIZE="0.18271457584354112" METHOD="MH" MODIFIED="2023-11-22 19:20:04 +0000" MODIFIED_BY="[Empty name]" NO="2" P_CHI2="9.437085027161896E-4" P_Q="1.0" P_Z="8.508334141420813E-9" Q="0.0" RANDOM="YES" SCALE="42.74509380680818" SORT_BY="STUDY" STUDIES="17" SUBGROUPS="NO" SUBGROUP_TEST="YES" SWAP_EVENTS="NO" TAU2="0.04129587961039012" TOTALS="YES" TOTAL_1="8015" TOTAL_2="40964" WEIGHT="100.0" Z="5.758065503007785">
<NAME>Small for Gestational Age</NAME>
<GROUP_LABEL_1>Reactive Hypoglycaemia</GROUP_LABEL_1>
<GROUP_LABEL_2>Euglycaemia</GROUP_LABEL_2>
<GRAPH_LABEL_1>Euglycemia</GRAPH_LABEL_1>
<GRAPH_LABEL_2>Reactive Hypoglycemia</GRAPH_LABEL_2>
<DICH_DATA CI_END="2.8272255632222527" CI_START="1.1147190161708316" EFFECT_SIZE="1.7752639517345399" ESTIMABLE="YES" EVENTS_1="22" EVENTS_2="68" LOG_CI_END="0.45136045898646254" LOG_CI_START="0.0471654098908605" LOG_EFFECT_SIZE="0.24926293443866152" MODIFIED="2023-11-22 19:20:04 +0000" MODIFIED_BY="[Empty name]" ORDER="148" O_E="0.0" SE="0.23742617263651813" STUDY_ID="STD-Budak-2018" TOTAL_1="312" TOTAL_2="1712" VAR="0.05637118745282572" WEIGHT="5.466085459369373"/>
<DICH_DATA CI_END="11.311677657509334" CI_START="1.2218258044865822" EFFECT_SIZE="3.7176470588235295" ESTIMABLE="YES" EVENTS_1="3" EVENTS_2="17" LOG_CI_END="1.0535270207845435" LOG_CI_START="0.08700929302367864" LOG_EFFECT_SIZE="0.5702681569041111" MODIFIED="2023-11-22 19:20:04 +0000" MODIFIED_BY="[Empty name]" ORDER="149" O_E="0.0" SE="0.5677372976266453" STUDY_ID="STD-Delibas-2018" TOTAL_1="15" TOTAL_2="316" VAR="0.32232563911640605" WEIGHT="1.4681654072695458"/>
<DICH_DATA CI_END="1.6346242292488897" CI_START="1.1105699153181445" EFFECT_SIZE="1.3473546273546273" ESTIMABLE="YES" EVENTS_1="97" EVENTS_2="814" LOG_CI_END="0.2134179319687519" LOG_CI_START="0.04554590451536291" LOG_EFFECT_SIZE="0.12948191824205738" MODIFIED="2023-11-22 19:20:04 +0000" MODIFIED_BY="[Empty name]" ORDER="150" O_E="0.0" SE="0.09860885990605847" STUDY_ID="STD-Duhl-2000" TOTAL_1="600" TOTAL_2="6784" VAR="0.009723707251972667" WEIGHT="10.463756528913098"/>
<DICH_DATA CI_END="1.7885230305259037" CI_START="1.0361614548130087" EFFECT_SIZE="1.361322381097252" ESTIMABLE="YES" EVENTS_1="56" EVENTS_2="266" LOG_CI_END="0.25249453686179446" LOG_CI_START="0.015427432504882058" LOG_EFFECT_SIZE="0.13396098468333828" MODIFIED="2023-11-22 19:20:04 +0000" MODIFIED_BY="[Empty name]" ORDER="152" O_E="0.0" SE="0.1392543906003429" STUDY_ID="STD-Kwon-2018" TOTAL_1="519" TOTAL_2="3356" VAR="0.019391785301472866" WEIGHT="8.796788209083676"/>
<DICH_DATA CI_END="3.8550330344471786" CI_START="0.8700848663727497" EFFECT_SIZE="1.8314491264131552" ESTIMABLE="YES" EVENTS_1="12" EVENTS_2="14" LOG_CI_END="0.5860281039477158" LOG_CI_START="-0.06043838508270761" LOG_EFFECT_SIZE="0.2627948594325041" MODIFIED="2023-11-22 19:20:04 +0000" MODIFIED_BY="[Empty name]" ORDER="153" O_E="0.0" SE="0.37973761571720127" STUDY_ID="STD-Ma-2013" TOTAL_1="139" TOTAL_2="297" VAR="0.14420065679058483" WEIGHT="2.8779865408349026"/>
<DICH_DATA CI_END="1.5289464978317253" CI_START="1.0642761715304034" EFFECT_SIZE="1.2756258562710177" ESTIMABLE="YES" EVENTS_1="126" EVENTS_2="740" LOG_CI_END="0.18439228848427028" LOG_CI_START="0.027054338681435242" LOG_EFFECT_SIZE="0.10572331358285277" MODIFIED="2023-11-22 19:20:04 +0000" MODIFIED_BY="[Empty name]" ORDER="154" O_E="0.0" SE="0.0924210905495977" STUDY_ID="STD-Melamed-2013" TOTAL_1="1519" TOTAL_2="11380" VAR="0.008541657978376936" WEIGHT="10.711936443140484"/>
<DICH_DATA CI_END="1.994268295615818" CI_START="0.9647450238059057" EFFECT_SIZE="1.3870690012862537" ESTIMABLE="YES" EVENTS_1="29" EVENTS_2="308" LOG_CI_END="0.29978358500234215" LOG_CI_START="-0.015587452859400311" LOG_EFFECT_SIZE="0.1420980660714709" MODIFIED="2023-11-22 19:20:04 +0000" MODIFIED_BY="[Empty name]" ORDER="155" O_E="0.0" SE="0.18525050875180224" STUDY_ID="STD-Oawada-2019" TOTAL_1="313" TOTAL_2="4611" VAR="0.03431775099280156" WEIGHT="7.060321411295429"/>
<DICH_DATA CI_END="3.2163165560343914" CI_START="0.7968927844330971" EFFECT_SIZE="1.6009557945041817" ESTIMABLE="YES" EVENTS_1="10" EVENTS_2="31" LOG_CI_END="0.5073587862745719" LOG_CI_START="-0.09860010553147658" LOG_EFFECT_SIZE="0.20437934037154767" MODIFIED="2023-11-22 19:20:04 +0000" MODIFIED_BY="[Empty name]" ORDER="156" O_E="0.0" SE="0.3559432525917634" STUDY_ID="STD-Raviv-2021" TOTAL_1="216" TOTAL_2="1072" VAR="0.1266955990656039" WEIGHT="3.1778786599238713"/>
<DICH_DATA CI_END="5.0275757506020735" CI_START="0.9650180637294523" EFFECT_SIZE="2.20265780730897" ESTIMABLE="YES" EVENTS_1="17" EVENTS_2="8" LOG_CI_END="0.7013586228432483" LOG_CI_START="-0.015464557221388776" LOG_EFFECT_SIZE="0.3429470328109298" MODIFIED="2023-11-22 19:20:04 +0000" MODIFIED_BY="[Empty name]" ORDER="157" O_E="0.0" SE="0.42106548430193597" STUDY_ID="STD-Rehman-2022" TOTAL_1="301" TOTAL_2="312" VAR="0.1772961420704239" WEIGHT="2.4422507785441026"/>
<DICH_DATA CI_END="56.09023027577795" CI_START="0.9034566824707692" EFFECT_SIZE="7.11864406779661" ESTIMABLE="YES" EVENTS_1="7" EVENTS_2="1" LOG_CI_END="1.7488872229885575" LOG_CI_START="-0.04409266547704507" LOG_EFFECT_SIZE="0.8523972787557562" MODIFIED="2023-11-22 19:20:04 +0000" MODIFIED_BY="[Empty name]" ORDER="158" O_E="0.0" SE="1.0532052618782832" STUDY_ID="STD-Rottenstreich-2018" TOTAL_1="59" TOTAL_2="60" VAR="1.1092413236481034" WEIGHT="0.46400632123979646"/>
<DICH_DATA CI_END="2.16594176470543" CI_START="1.147061288124022" EFFECT_SIZE="1.576219512195122" ESTIMABLE="YES" EVENTS_1="44" EVENTS_2="128" LOG_CI_END="0.3356467756470663" LOG_CI_START="0.05958662311746056" LOG_EFFECT_SIZE="0.19761669938226342" MODIFIED="2023-11-22 19:20:04 +0000" MODIFIED_BY="[Empty name]" ORDER="159" O_E="0.0" SE="0.16215910011568438" STUDY_ID="STD-Shinohara-2015" TOTAL_1="287" TOTAL_2="1316" VAR="0.026295573750328552" WEIGHT="7.898284599451335"/>
<DICH_DATA CI_END="1.9730549956977403" CI_START="1.1013059737688196" EFFECT_SIZE="1.4740886178708301" ESTIMABLE="YES" EVENTS_1="51" EVENTS_2="161" LOG_CI_END="0.2951391906729644" LOG_CI_START="0.04190799495578233" LOG_EFFECT_SIZE="0.1685235928143734" MODIFIED="2023-11-22 19:20:04 +0000" MODIFIED_BY="[Empty name]" ORDER="160" O_E="0.0" SE="0.14874925787890797" STUDY_ID="STD-Shinohara-2016" TOTAL_1="329" TOTAL_2="1531" VAR="0.022126341719525867" WEIGHT="8.417499796426709"/>
<DICH_DATA CI_END="1.7009323044592632" CI_START="1.0417216088152421" EFFECT_SIZE="1.3311265667422918" ESTIMABLE="YES" EVENTS_1="90" EVENTS_2="167" LOG_CI_END="0.23068702943571648" LOG_CI_START="0.017751672985426126" LOG_EFFECT_SIZE="0.12421935121057132" MODIFIED="2023-11-22 19:20:04 +0000" MODIFIED_BY="[Empty name]" ORDER="161" O_E="0.0" SE="0.12507928242591443" STUDY_ID="STD-Stivers-2020" TOTAL_1="966" TOTAL_2="2386" VAR="0.01564482689218167" WEIGHT="9.375657028586136"/>
<DICH_DATA CI_END="3.4328627365382385" CI_START="1.9936289181398186" EFFECT_SIZE="2.616076150185087" ESTIMABLE="YES" EVENTS_1="51" EVENTS_2="248" LOG_CI_END="0.5356564384517315" LOG_CI_START="0.29964432458655144" LOG_EFFECT_SIZE="0.41765038151914147" MODIFIED="2023-11-22 19:20:04 +0000" MODIFIED_BY="[Empty name]" ORDER="162" O_E="0.0" SE="0.13863468396321216" STUDY_ID="STD-Tanacan-2020" TOTAL_1="244" TOTAL_2="3104" VAR="0.019219575597579718" WEIGHT="8.821821356194459"/>
<DICH_DATA CI_END="1.411932764655126" CI_START="0.9437113266967131" EFFECT_SIZE="1.154320987654321" ESTIMABLE="YES" EVENTS_1="187" EVENTS_2="162" LOG_CI_END="0.1498140163797383" LOG_CI_START="-0.02516083239200226" LOG_EFFECT_SIZE="0.06232659199386803" MODIFIED="2023-11-22 19:20:04 +0000" MODIFIED_BY="[Empty name]" ORDER="163" O_E="0.0" SE="0.10278109230799075" STUDY_ID="STD-Topcu-2016" TOTAL_1="2091" TOTAL_2="2091" VAR="0.010563952936023715" WEIGHT="10.294220187766769"/>
<DICH_DATA CI_END="27.06155459753257" CI_START="1.2489109548011275" EFFECT_SIZE="5.813559322033898" ESTIMABLE="YES" EVENTS_1="7" EVENTS_2="2" LOG_CI_END="1.4323527417714688" LOG_CI_START="0.0965314750297838" LOG_EFFECT_SIZE="0.7644421084006263" MODIFIED="2023-11-22 19:20:04 +0000" MODIFIED_BY="[Empty name]" ORDER="164" O_E="0.0" SE="0.7846680245059798" STUDY_ID="STD-Vadakekut-2011" TOTAL_1="59" TOTAL_2="98" VAR="0.6157039086821169" WEIGHT="0.8125672863928167"/>
<DICH_DATA CI_END="1.8230948326047491" CI_START="0.1939894510258281" EFFECT_SIZE="0.5946941783345615" ESTIMABLE="YES" EVENTS_1="3" EVENTS_2="59" LOG_CI_END="0.2608092601008093" LOG_CI_START="-0.7122218859761427" LOG_EFFECT_SIZE="-0.22570631293766666" MODIFIED="2023-11-22 19:20:04 +0000" MODIFIED_BY="[Empty name]" ORDER="165" O_E="0.0" SE="0.5715633117874555" STUDY_ID="STD-Weissman-2005" TOTAL_1="46" TOTAL_2="538" VAR="0.32668461938144405" WEIGHT="1.4507739855674915"/>
</DICH_OUTCOME>
<DICH_OUTCOME CHI2="34.01613781572204" CI_END="1.6007538812273803" CI_START="1.1305935947032804" CI_STUDY="95" CI_TOTAL="95" DF="12" EFFECT_MEASURE="RR" EFFECT_SIZE="1.345288848096234" ESTIMABLE="YES" EVENTS_1="1047" EVENTS_2="2854" I2="64.72262646333213" I2_Q="0.0" ID="CMP-001.03" LOG_CI_END="0.20432456349860456" LOG_CI_START="0.053306520666908774" LOG_EFFECT_SIZE="0.1288155420827567" METHOD="MH" MODIFIED="2025-03-03 12:42:34 +0000" MODIFIED_BY="[Empty name]" NO="3" P_CHI2="6.70601681704075E-4" P_Q="1.0" P_Z="8.269154442406701E-4" Q="0.0" RANDOM="YES" SCALE="32.76146090099596" SORT_BY="STUDY" STUDIES="13" SUBGROUPS="NO" SUBGROUP_TEST="YES" SWAP_EVENTS="NO" TAU2="0.04428603426948212" TOTALS="YES" TOTAL_1="11264" TOTAL_2="41438" WEIGHT="99.99999999999997" Z="3.3436246212325753">
<NAME>Low Birth Weight</NAME>
<GROUP_LABEL_1>Reactive Hypoglycaemia</GROUP_LABEL_1>
<GROUP_LABEL_2>Euglycaemia</GROUP_LABEL_2>
<GRAPH_LABEL_1>Euglycemia</GRAPH_LABEL_1>
<GRAPH_LABEL_2>Reactive Hypoglycemia</GRAPH_LABEL_2>
<DICH_DATA CI_END="3.1409353566119185" CI_START="0.9381865344942574" EFFECT_SIZE="1.716619718309859" ESTIMABLE="YES" EVENTS_1="11" EVENTS_2="50" LOG_CI_END="0.4970589983037481" LOG_CI_START="-0.0277108046406267" LOG_EFFECT_SIZE="0.23467409683156068" MODIFIED="2025-03-03 12:42:34 +0000" MODIFIED_BY="[Empty name]" ORDER="397" O_E="0.0" SE="0.3082523799019447" STUDY_ID="STD-Bayraktar-2020" TOTAL_1="71" TOTAL_2="554" VAR="0.09501952971521285" WEIGHT="5.648906889257381"/>
<DICH_DATA CI_END="4.02718137133677" CI_START="1.3872672582535501" EFFECT_SIZE="2.3636363636363638" ESTIMABLE="YES" EVENTS_1="26" EVENTS_2="22" LOG_CI_END="0.6050011892788907" LOG_CI_START="0.14216013634629518" LOG_EFFECT_SIZE="0.37358066281259295" MODIFIED="2023-11-22 19:20:04 +0000" MODIFIED_BY="[Empty name]" ORDER="166" O_E="0.0" SE="0.271875125592769" STUDY_ID="STD-Bhat-2012" TOTAL_1="150" TOTAL_2="300" VAR="0.07391608391608392" WEIGHT="6.657445502538561"/>
<DICH_DATA CI_END="2.403292951151358" CI_START="0.6932533139902616" EFFECT_SIZE="1.290771398379711" ESTIMABLE="YES" EVENTS_1="21" EVENTS_2="17" LOG_CI_END="0.38080671267404936" LOG_CI_START="-0.1591080456675279" LOG_EFFECT_SIZE="0.11084933350326075" MODIFIED="2023-11-22 19:20:04 +0000" MODIFIED_BY="[Empty name]" ORDER="167" O_E="0.0" SE="0.31714860167099973" STUDY_ID="STD-Feinberg-2005" TOTAL_1="334" TOTAL_2="349" VAR="0.10058323554187044" WEIGHT="5.431960560923332"/>
<DICH_DATA CI_END="1.0995314438149413" CI_START="0.4647728428385858" EFFECT_SIZE="0.7148652704756925" ESTIMABLE="YES" EVENTS_1="22" EVENTS_2="199" LOG_CI_END="0.041207653596814095" LOG_CI_START="-0.3327592561554053" LOG_EFFECT_SIZE="-0.14577580127929562" MODIFIED="2023-11-22 19:20:04 +0000" MODIFIED_BY="[Empty name]" ORDER="168" O_E="0.0" SE="0.21967001395451216" STUDY_ID="STD-Kwon-2018" TOTAL_1="519" TOTAL_2="3356" VAR="0.04825491503077557" WEIGHT="8.503523748732896"/>
<DICH_DATA CI_END="1.544650795994128" CI_START="1.1362605705439066" EFFECT_SIZE="1.324811607266251" ESTIMABLE="YES" EVENTS_1="171" EVENTS_2="967" LOG_CI_END="0.1888303125541584" LOG_CI_START="0.05547793645667794" LOG_EFFECT_SIZE="0.12215412450541818" MODIFIED="2023-11-22 19:20:04 +0000" MODIFIED_BY="[Empty name]" ORDER="169" O_E="0.0" SE="0.07833184582456774" STUDY_ID="STD-Melamed-2013" TOTAL_1="1519" TOTAL_2="11380" VAR="0.006135878070283852" WEIGHT="15.606789262620035"/>
<DICH_DATA CI_END="5.850191247951106" CI_START="1.4392375233753103" EFFECT_SIZE="2.9016917070862416" ESTIMABLE="YES" EVENTS_1="8" EVENTS_2="79" LOG_CI_END="0.7671700637868312" LOG_CI_START="0.15813247328246646" LOG_EFFECT_SIZE="0.4626512685346489" MODIFIED="2023-11-22 19:20:04 +0000" MODIFIED_BY="[Empty name]" ORDER="170" O_E="0.0" SE="0.3577516954469587" STUDY_ID="STD-Nayak-2019" TOTAL_1="107" TOTAL_2="3066" VAR="0.12798627559517348" WEIGHT="4.567908567100941"/>
<DICH_DATA CI_END="2.000667001074865" CI_START="0.844522910474985" EFFECT_SIZE="1.2998496523209924" ESTIMABLE="YES" EVENTS_1="21" EVENTS_2="238" LOG_CI_END="0.30117480896078574" LOG_CI_START="-0.07338856426005286" LOG_EFFECT_SIZE="0.11389312235036642" MODIFIED="2023-11-22 19:20:04 +0000" MODIFIED_BY="[Empty name]" ORDER="171" O_E="0.0" SE="0.22002037954852086" STUDY_ID="STD-Oawada-2019" TOTAL_1="313" TOTAL_2="4611" VAR="0.04840896741667518" WEIGHT="8.48939150753092"/>
<DICH_DATA CI_END="3.1957829080056688" CI_START="1.184460985718352" EFFECT_SIZE="1.9455796497080902" ESTIMABLE="YES" EVENTS_1="43" EVENTS_2="22" LOG_CI_END="0.5045772696853047" LOG_CI_START="0.07352076031730535" LOG_EFFECT_SIZE="0.289049015001305" MODIFIED="2023-11-22 19:20:04 +0000" MODIFIED_BY="[Empty name]" ORDER="173" O_E="0.0" SE="0.25320472736689703" STUDY_ID="STD-Pugh-2009" TOTAL_1="436" TOTAL_2="434" VAR="0.06411263396094466" WEIGHT="7.25953715992374"/>
<DICH_DATA CI_END="2.2693926060898333" CI_START="0.3460958397204953" EFFECT_SIZE="0.8862433862433863" ESTIMABLE="YES" EVENTS_1="5" EVENTS_2="28" LOG_CI_END="0.35590963555380145" LOG_CI_START="-0.4608036211545616" LOG_EFFECT_SIZE="-0.05244699280038008" MODIFIED="2023-11-22 19:20:04 +0000" MODIFIED_BY="[Empty name]" ORDER="174" O_E="0.0" SE="0.4797414097863145" STUDY_ID="STD-Raviv-2021" TOTAL_1="216" TOTAL_2="1072" VAR="0.23015182026376058" WEIGHT="2.8674038479254613"/>
<DICH_DATA CI_END="1.7076140244375515" CI_START="0.263098386935196" EFFECT_SIZE="0.6702764320319179" ESTIMABLE="YES" EVENTS_1="7" EVENTS_2="11" LOG_CI_END="0.232389712957178" LOG_CI_START="-0.5798818145797887" LOG_EFFECT_SIZE="-0.1737460508113053" MODIFIED="2023-11-22 19:20:04 +0000" MODIFIED_BY="[Empty name]" ORDER="148" O_E="0.0" SE="0.4771323160841223" STUDY_ID="STD-Rehman-2022" TOTAL_1="319" TOTAL_2="336" VAR="0.2276552470517988" WEIGHT="2.893728220598213"/>
<DICH_DATA CI_END="22.22648340797167" CI_START="1.1632357218570764" EFFECT_SIZE="5.084745762711864" ESTIMABLE="YES" EVENTS_1="10" EVENTS_2="2" LOG_CI_END="1.3468707556668946" LOG_CI_START="0.06566773048814185" LOG_EFFECT_SIZE="0.7062692430775183" MODIFIED="2023-11-22 19:20:04 +0000" MODIFIED_BY="[Empty name]" ORDER="175" O_E="0.0" SE="0.7525849990472574" STUDY_ID="STD-Rottenstreich-2018" TOTAL_1="59" TOTAL_2="60" VAR="0.5663841807909604" WEIGHT="1.2886237787561663"/>
<DICH_DATA CI_END="1.2322483782183153" CI_START="0.8010196402666261" EFFECT_SIZE="0.9935064935064936" ESTIMABLE="YES" EVENTS_1="153" EVENTS_2="154" LOG_CI_END="0.09069825524526452" LOG_CI_START="-0.09635683528299299" LOG_EFFECT_SIZE="-0.0028292900188642404" MODIFIED="2023-11-22 19:20:04 +0000" MODIFIED_BY="[Empty name]" ORDER="176" O_E="0.0" SE="0.1098770861139299" STUDY_ID="STD-Topcu-2016" TOTAL_1="2091" TOTAL_2="2091" VAR="0.012072974052887969" WEIGHT="13.962704162640158"/>
<DICH_DATA CI_END="1.5324928277828973" CI_START="1.2600676028640663" EFFECT_SIZE="1.389620294868627" ESTIMABLE="YES" EVENTS_1="549" EVENTS_2="1065" LOG_CI_END="0.18539845065433544" LOG_CI_START="0.10039384572330738" LOG_EFFECT_SIZE="0.1428961481888214" MODIFIED="2023-11-22 19:20:04 +0000" MODIFIED_BY="[Empty name]" ORDER="179" O_E="0.0" SE="0.049932125716066554" STUDY_ID="STD-Yoles-2021" TOTAL_1="5130" TOTAL_2="13829" VAR="0.0024932171785250748" WEIGHT="16.822076791452194"/>
</DICH_OUTCOME>
<DICH_OUTCOME CHI2="8.950227709383427" CI_END="0.7717008266296226" CI_START="0.6145695796554416" CI_STUDY="95" CI_TOTAL="95" DF="11" EFFECT_MEASURE="RR" EFFECT_SIZE="0.6886681731004591" ESTIMABLE="YES" EVENTS_1="448" EVENTS_2="1624" I2="0.0" I2_Q="0.0" ID="CMP-001.04" LOG_CI_END="-0.11255103454272301" LOG_CI_START="-0.21142894052407055" LOG_EFFECT_SIZE="-0.16198998753339677" METHOD="MH" MODIFIED="2025-03-03 12:22:26 +0000" MODIFIED_BY="[Empty name]" NO="4" P_CHI2="0.6264867912494416" P_Q="1.0" P_Z="1.3453859386536572E-10" Q="0.0" RANDOM="NO" SCALE="77.5658583118775" SORT_BY="STUDY" STUDIES="12" SUBGROUPS="NO" SUBGROUP_TEST="YES" SWAP_EVENTS="NO" TAU2="0.0" TOTALS="YES" TOTAL_1="10989" TOTAL_2="38269" WEIGHT="100.0" Z="6.421951158258604">
<NAME>Macrosomia</NAME>
<GROUP_LABEL_1>Reactive Hypoglycaemia</GROUP_LABEL_1>
<GROUP_LABEL_2>Euglycaemia</GROUP_LABEL_2>
<GRAPH_LABEL_1>Euglycemia</GRAPH_LABEL_1>
<GRAPH_LABEL_2>Reactive Hypoglycemia</GRAPH_LABEL_2>
<DICH_DATA CI_END="2.268366655661433" CI_START="0.04294469869406697" EFFECT_SIZE="0.312112676056338" ESTIMABLE="YES" EVENTS_1="1" EVENTS_2="25" LOG_CI_END="0.3557132546566885" LOG_CI_START="-1.367090439982055" LOG_EFFECT_SIZE="-0.5056885926626832" MODIFIED="2025-03-03 12:22:26 +0000" MODIFIED_BY="[Empty name]" ORDER="392" O_E="0.0" SE="1.0119834182466243" STUDY_ID="STD-Bayraktar-2020" TOTAL_1="71" TOTAL_2="554" VAR="1.024110438806122" WEIGHT="0.7657164713421272"/>
<DICH_DATA CI_END="1.2828350481892106" CI_START="0.39504618133800506" EFFECT_SIZE="0.7118841809407647" ESTIMABLE="YES" EVENTS_1="12" EVENTS_2="109" LOG_CI_END="0.10817081672821774" LOG_CI_START="-0.4033521318978058" LOG_EFFECT_SIZE="-0.147590657584794" MODIFIED="2023-11-22 19:20:04 +0000" MODIFIED_BY="[Empty name]" ORDER="180" O_E="0.0" SE="0.3004711121023588" STUDY_ID="STD-Kwon-2018" TOTAL_1="519" TOTAL_2="3356" VAR="0.09028288920802824" WEIGHT="3.9361514311945003"/>
<DICH_DATA CI_END="15.332760857798116" CI_START="0.38499916563767084" EFFECT_SIZE="2.4296296296296296" ESTIMABLE="YES" EVENTS_1="82" EVENTS_2="1" LOG_CI_END="1.1856203621179573" LOG_CI_START="-0.4145402116846113" LOG_EFFECT_SIZE="0.38554007521667294" MODIFIED="2023-11-22 19:20:04 +0000" MODIFIED_BY="[Empty name]" ORDER="163" O_E="0.0" SE="0.939942241974216" STUDY_ID="STD-Lurie-1998" TOTAL_1="270" TOTAL_2="8" VAR="0.8834914182475158" WEIGHT="0.2618596707649893"/>
<DICH_DATA CI_END="1.1829753984487519" CI_START="0.6760503817706531" EFFECT_SIZE="0.8942879680206869" ESTIMABLE="YES" EVENTS_1="53" EVENTS_2="444" LOG_CI_END="0.07297571298883496" LOG_CI_START="-0.17002093762396442" LOG_EFFECT_SIZE="-0.048522612317564766" MODIFIED="2023-11-22 19:20:04 +0000" MODIFIED_BY="[Empty name]" ORDER="182" O_E="0.0" SE="0.14273743542277825" STUDY_ID="STD-Melamed-2013" TOTAL_1="1519" TOTAL_2="11380" VAR="0.020373975471071788" WEIGHT="14.097248341832888"/>
<DICH_DATA CI_END="4.719549144972882" CI_START="0.01757431620337292" EFFECT_SIZE="0.28799800174847007" ESTIMABLE="YES" EVENTS_1="0" EVENTS_2="25" LOG_CI_END="0.6739005127860759" LOG_CI_START="-1.755121563883056" LOG_EFFECT_SIZE="-0.5406105255484899" MODIFIED="2023-11-22 19:20:04 +0000" MODIFIED_BY="[Empty name]" ORDER="183" O_E="0.0" SE="1.4268195916886457" STUDY_ID="STD-Oawada-2019" TOTAL_1="313" TOTAL_2="4611" VAR="2.035814147226554" WEIGHT="0.43825317416327936"/>
<DICH_DATA CI_END="0.8904416864063099" CI_START="0.33370144576461386" EFFECT_SIZE="0.5451070336391437" ESTIMABLE="YES" EVENTS_1="23" EVENTS_2="42" LOG_CI_END="-0.050394516516512056" LOG_CI_START="-0.4766419117562538" LOG_EFFECT_SIZE="-0.26351821413638293" MODIFIED="2023-11-22 19:20:04 +0000" MODIFIED_BY="[Empty name]" ORDER="184" O_E="0.0" SE="0.2503798299224597" STUDY_ID="STD-Pugh-2009" TOTAL_1="436" TOTAL_2="434" VAR="0.06269005923199986" WEIGHT="5.675004056668704"/>
<DICH_DATA CI_END="1.2512540762589242" CI_START="0.47016363515347703" EFFECT_SIZE="0.767003367003367" ESTIMABLE="YES" EVENTS_1="17" EVENTS_2="110" LOG_CI_END="0.09734550530765396" LOG_CI_START="-0.3277509644559155" LOG_EFFECT_SIZE="-0.11520272957413079" MODIFIED="2023-11-22 19:20:04 +0000" MODIFIED_BY="[Empty name]" ORDER="185" O_E="0.0" SE="0.24970377060058313" STUDY_ID="STD-Raviv-2021" TOTAL_1="216" TOTAL_2="1072" VAR="0.06235197305214864" WEIGHT="4.973707286952405"/>
<DICH_DATA CI_END="2.1560532258486282" CI_START="0.08232991999374982" EFFECT_SIZE="0.4213166144200627" ESTIMABLE="YES" EVENTS_1="2" EVENTS_2="5" LOG_CI_END="0.3336594779465315" LOG_CI_START="-1.0844423066252808" LOG_EFFECT_SIZE="-0.3753914143393747" MODIFIED="2023-11-22 19:20:04 +0000" MODIFIED_BY="[Empty name]" ORDER="149" O_E="0.0" SE="0.8330000079745288" STUDY_ID="STD-Rehman-2022" TOTAL_1="319" TOTAL_2="336" VAR="0.693889013285565" WEIGHT="0.6565518609776868"/>
<DICH_DATA CI_END="1.3982825927931246" CI_START="0.184902820107133" EFFECT_SIZE="0.5084745762711864" ESTIMABLE="YES" EVENTS_1="5" EVENTS_2="10" LOG_CI_END="0.14559495115797114" LOG_CI_START="-0.7330564650029346" LOG_EFFECT_SIZE="-0.2937307569224818" MODIFIED="2023-11-22 19:20:04 +0000" MODIFIED_BY="[Empty name]" ORDER="186" O_E="0.0" SE="0.5161241912475723" STUDY_ID="STD-Rottenstreich-2018" TOTAL_1="59" TOTAL_2="60" VAR="0.2663841807909605" WEIGHT="1.3367638717358712"/>
<DICH_DATA CI_END="0.78613813087974" CI_START="0.46657487877352644" EFFECT_SIZE="0.6056338028169014" ESTIMABLE="YES" EVENTS_1="86" EVENTS_2="142" LOG_CI_END="-0.10450113817404943" LOG_CI_START="-0.33107864810492815" LOG_EFFECT_SIZE="-0.2177898931394888" MODIFIED="2023-11-22 19:20:04 +0000" MODIFIED_BY="[Empty name]" ORDER="187" O_E="0.0" SE="0.13309275091016087" STUDY_ID="STD-Topcu-2016" TOTAL_1="2091" TOTAL_2="2091" VAR="0.017713680344834126" WEIGHT="19.14291178355318"/>
<DICH_DATA CI_END="1.76164122420946" CI_START="0.18780807562214505" EFFECT_SIZE="0.5751960085531005" ESTIMABLE="YES" EVENTS_1="3" EVENTS_2="61" LOG_CI_END="0.24591746468240414" LOG_CI_START="-0.7262857372949831" LOG_EFFECT_SIZE="-0.24018413630628951" MODIFIED="2023-11-22 19:20:04 +0000" MODIFIED_BY="[Empty name]" ORDER="188" O_E="0.0" SE="0.5710769733249819" STUDY_ID="STD-Weissman-2005" TOTAL_1="46" TOTAL_2="538" VAR="0.326128909462022" WEIGHT="1.295461375280972"/>
<DICH_DATA CI_END="0.8047711490270993" CI_START="0.5748246813782749" EFFECT_SIZE="0.6801487479382217" ESTIMABLE="YES" EVENTS_1="164" EVENTS_2="650" LOG_CI_END="-0.09432760142696746" LOG_CI_START="-0.24046459273637583" LOG_EFFECT_SIZE="-0.16739609708167164" MODIFIED="2023-11-22 19:20:04 +0000" MODIFIED_BY="[Empty name]" ORDER="189" O_E="0.0" SE="0.08584159208492013" STUDY_ID="STD-Yoles-2021" TOTAL_1="5130" TOTAL_2="13829" VAR="0.007368778931673823" WEIGHT="47.4203706755334"/>
</DICH_OUTCOME>
<DICH_OUTCOME CHI2="96.18621399754659" CI_END="1.54108890202165" CI_START="0.8770490961635549" CI_STUDY="95" CI_TOTAL="95" DF="12" EFFECT_MEASURE="RR" EFFECT_SIZE="1.162587901461981" ESTIMABLE="YES" EVENTS_1="800" EVENTS_2="2910" I2="87.52419967345207" I2_Q="0.0" ID="CMP-001.05" LOG_CI_END="0.18782769293240908" LOG_CI_START="-0.05697609466576349" LOG_EFFECT_SIZE="0.06542579913332275" METHOD="MH" MODIFIED="2025-03-03 12:34:35 +0000" MODIFIED_BY="[Empty name]" NO="5" P_CHI2="-1.9035084619645204E-10" P_Q="1.0" P_Z="0.2948079429624434" Q="0.0" RANDOM="YES" SCALE="100.0" SORT_BY="STUDY" STUDIES="13" SUBGROUPS="NO" SUBGROUP_TEST="YES" SWAP_EVENTS="NO" TAU2="0.17588382731431948" TOTALS="YES" TOTAL_1="11336" TOTAL_2="38837" WEIGHT="100.0" Z="1.0476325649956715">
<NAME>Preterm Delivery</NAME>
<GROUP_LABEL_1>Reactive Hypoglycaemia</GROUP_LABEL_1>
<GROUP_LABEL_2>Euglycaemia</GROUP_LABEL_2>
<GRAPH_LABEL_1>Euglycemia</GRAPH_LABEL_1>
<GRAPH_LABEL_2>Reactive Hypoglycemia</GRAPH_LABEL_2>
<DICH_DATA CI_END="1.890842216278048" CI_START="0.5173874181956313" EFFECT_SIZE="0.9890894663757192" ESTIMABLE="YES" EVENTS_1="9" EVENTS_2="71" LOG_CI_END="0.27665529010428913" LOG_CI_START="-0.2861841366450811" LOG_EFFECT_SIZE="-0.004764423270395928" MODIFIED="2025-03-03 12:34:35 +0000" MODIFIED_BY="[Empty name]" ORDER="393" O_E="0.0" SE="0.3306146653726761" STUDY_ID="STD-Bayraktar-2020" TOTAL_1="71" TOTAL_2="554" VAR="0.10930605695948657" WEIGHT="7.250656867274657"/>
<DICH_DATA CI_END="1.643001604597285" CI_START="0.6358683422371885" EFFECT_SIZE="1.0221216691804926" ESTIMABLE="YES" EVENTS_1="19" EVENTS_2="102" LOG_CI_END="0.21563798757834005" LOG_CI_START="-0.19663279655113414" LOG_EFFECT_SIZE="0.009502595513602996" MODIFIED="2023-11-22 19:20:04 +0000" MODIFIED_BY="[Empty name]" ORDER="252" O_E="0.0" SE="0.24216989937094774" STUDY_ID="STD-Budak-2018" TOTAL_1="312" TOTAL_2="1712" VAR="0.05864626016133495" WEIGHT="8.816838876171003"/>
<DICH_DATA CI_END="10.012858402618415" CI_START="1.1050167980412613" EFFECT_SIZE="3.3263157894736843" ESTIMABLE="YES" EVENTS_1="3" EVENTS_2="19" LOG_CI_END="1.0005580746097689" LOG_CI_START="0.043368880049343195" LOG_EFFECT_SIZE="0.5219634773295561" MODIFIED="2023-11-22 19:20:04 +0000" MODIFIED_BY="[Empty name]" ORDER="253" O_E="0.0" SE="0.5622576710477233" STUDY_ID="STD-Delibas-2018" TOTAL_1="15" TOTAL_2="316" VAR="0.31613368865200975" WEIGHT="4.20272434575001"/>
<DICH_DATA CI_END="4.110703311401118" CI_START="1.062433555336933" EFFECT_SIZE="2.089820359281437" ESTIMABLE="YES" EVENTS_1="24" EVENTS_2="12" LOG_CI_END="0.613916132856466" LOG_CI_START="0.026301778766727176" LOG_EFFECT_SIZE="0.3201089558115966" MODIFIED="2023-11-22 19:20:04 +0000" MODIFIED_BY="[Empty name]" ORDER="255" O_E="0.0" SE="0.34516758033027684" STUDY_ID="STD-Feinberg-2005" TOTAL_1="334" TOTAL_2="349" VAR="0.11914065851105812" WEIGHT="7.0089571958818935"/>
<DICH_DATA CI_END="1.0105473263169324" CI_START="0.4527273656082011" EFFECT_SIZE="0.6763892583903709" ESTIMABLE="YES" EVENTS_1="25" EVENTS_2="239" LOG_CI_END="0.00455665736344474" LOG_CI_START="-0.34416325329923525" LOG_EFFECT_SIZE="-0.16980329796789528" MODIFIED="2023-11-22 19:20:04 +0000" MODIFIED_BY="[Empty name]" ORDER="256" O_E="0.0" SE="0.20483980171465566" STUDY_ID="STD-Kwon-2018" TOTAL_1="519" TOTAL_2="3356" VAR="0.04195934436649945" WEIGHT="9.492213948835042"/>
<DICH_DATA CI_END="1.311892016075344" CI_START="0.927678944285851" EFFECT_SIZE="1.1031838470943145" ESTIMABLE="YES" EVENTS_1="134" EVENTS_2="910" LOG_CI_END="0.11789808903915706" LOG_CI_START="-0.032602300559197" LOG_EFFECT_SIZE="0.04264789423998005" MODIFIED="2023-11-22 19:20:04 +0000" MODIFIED_BY="[Empty name]" ORDER="257" O_E="0.0" SE="0.08840467383901672" STUDY_ID="STD-Melamed-2013" TOTAL_1="1519" TOTAL_2="11380" VAR="0.007815386356582927" WEIGHT="11.25652065441951"/>
<DICH_DATA CI_END="2.4487585698732155" CI_START="0.6492099919202085" EFFECT_SIZE="1.2608562691131497" ESTIMABLE="YES" EVENTS_1="19" EVENTS_2="15" LOG_CI_END="0.3889459688974882" LOG_CI_START="-0.1876148046153435" LOG_EFFECT_SIZE="0.10066558214107237" MODIFIED="2023-11-22 19:20:04 +0000" MODIFIED_BY="[Empty name]" ORDER="258" O_E="0.0" SE="0.3386746523832953" STUDY_ID="STD-Pugh-2009" TOTAL_1="436" TOTAL_2="434" VAR="0.11470052016694592" WEIGHT="7.11605429132914"/>
<DICH_DATA CI_END="44.83177240305337" CI_START="0.6186589334126675" EFFECT_SIZE="5.266457680250784" ESTIMABLE="YES" EVENTS_1="5" EVENTS_2="1" LOG_CI_END="1.651585908833444" LOG_CI_START="-0.20854871149608042" LOG_EFFECT_SIZE="0.7215185986686817" MODIFIED="2023-11-22 19:20:04 +0000" MODIFIED_BY="[Empty name]" ORDER="259" O_E="0.0" SE="1.092652283796435" STUDY_ID="STD-Rehman-2022" TOTAL_1="319" TOTAL_2="336" VAR="1.193889013285565" WEIGHT="1.5096035865198993"/>
<DICH_DATA CI_END="3.2618675931291934" CI_START="0.1783424285315021" EFFECT_SIZE="0.7627118644067796" ESTIMABLE="YES" EVENTS_1="3" EVENTS_2="4" LOG_CI_END="0.5134663280284617" LOG_CI_START="-0.7487453237620627" LOG_EFFECT_SIZE="-0.11763949786680053" MODIFIED="2023-11-22 19:20:04 +0000" MODIFIED_BY="[Empty name]" ORDER="260" O_E="0.0" SE="0.7414293723101977" STUDY_ID="STD-Rottenstreich-2018" TOTAL_1="59" TOTAL_2="60" VAR="0.5497175141242937" WEIGHT="2.8497935089086046"/>
<DICH_DATA CI_END="1.6155908280948068" CI_START="0.43022062528092825" EFFECT_SIZE="0.8337028824833703" ESTIMABLE="YES" EVENTS_1="10" EVENTS_2="55" LOG_CI_END="0.2083313789624711" LOG_CI_START="-0.36630877286307" LOG_EFFECT_SIZE="-0.07898869695029946" MODIFIED="2023-11-22 19:20:04 +0000" MODIFIED_BY="[Empty name]" ORDER="261" O_E="0.0" SE="0.33754646969695007" STUDY_ID="STD-Shinohara-2015" TOTAL_1="287" TOTAL_2="1316" VAR="0.11393761920487402" WEIGHT="7.134785978477251"/>
<DICH_DATA CI_END="3.4328627365382385" CI_START="1.9936289181398186" EFFECT_SIZE="2.616076150185087" ESTIMABLE="YES" EVENTS_1="51" EVENTS_2="248" LOG_CI_END="0.5356564384517315" LOG_CI_START="0.29964432458655144" LOG_EFFECT_SIZE="0.41765038151914147" MODIFIED="2023-11-22 19:20:04 +0000" MODIFIED_BY="[Empty name]" ORDER="263" O_E="0.0" SE="0.13863468396321216" STUDY_ID="STD-Tanacan-2020" TOTAL_1="244" TOTAL_2="3104" VAR="0.019219575597579718" WEIGHT="10.59855421292102"/>
<DICH_DATA CI_END="1.1131708854979692" CI_START="0.8062615874167987" EFFECT_SIZE="0.9473684210526315" ESTIMABLE="YES" EVENTS_1="252" EVENTS_2="266" LOG_CI_END="0.04656183902660598" LOG_CI_START="-0.09352403072565187" LOG_EFFECT_SIZE="-0.023481095849522914" MODIFIED="2023-11-22 19:20:04 +0000" MODIFIED_BY="[Empty name]" ORDER="264" O_E="0.0" SE="0.08228713332871515" STUDY_ID="STD-Topcu-2016" TOTAL_1="2091" TOTAL_2="2091" VAR="0.006771172311457744" WEIGHT="11.320872667726942"/>
<DICH_DATA CI_END="0.7850464839373922" CI_START="0.5978207014488349" EFFECT_SIZE="0.6850671789667006" ESTIMABLE="YES" EVENTS_1="246" EVENTS_2="968" LOG_CI_END="-0.10510462717854335" LOG_CI_START="-0.2234290502045136" LOG_EFFECT_SIZE="-0.16426683869152847" MODIFIED="2023-11-22 19:20:04 +0000" MODIFIED_BY="[Empty name]" ORDER="265" O_E="0.0" SE="0.06950435180079519" STUDY_ID="STD-Yoles-2021" TOTAL_1="5130" TOTAL_2="13829" VAR="0.004830854919248701" WEIGHT="11.442423865785019"/>
</DICH_OUTCOME>
<DICH_OUTCOME CHI2="58.067286582936006" CI_END="1.0175452729552763" CI_START="0.7891322001543823" CI_STUDY="95" CI_TOTAL="95" DF="14" EFFECT_MEASURE="RR" EFFECT_SIZE="0.896090252153146" ESTIMABLE="YES" EVENTS_1="1734" EVENTS_2="6684" I2="75.89003925643371" I2_Q="0.0" ID="CMP-001.06" LOG_CI_END="0.007553741098486131" LOG_CI_START="-0.10285023508191715" LOG_EFFECT_SIZE="-0.04764824699171551" METHOD="MH" MODIFIED="2025-03-03 12:36:27 +0000" MODIFIED_BY="[Empty name]" NO="6" P_CHI2="2.550919310229105E-7" P_Q="1.0" P_Z="0.0906905936902896" Q="0.0" RANDOM="YES" SCALE="48.82" SORT_BY="STUDY" STUDIES="15" SUBGROUPS="NO" SUBGROUP_TEST="YES" SWAP_EVENTS="NO" TAU2="0.034377123496580606" TOTALS="YES" TOTAL_1="6419" TOTAL_2="25295" WEIGHT="100.0" Z="1.6917660262096221">
<NAME>Cesarean section</NAME>
<GROUP_LABEL_1>Reactive Hypoglycaemia</GROUP_LABEL_1>
<GROUP_LABEL_2>Euglycaemia</GROUP_LABEL_2>
<GRAPH_LABEL_1>Euglycemia</GRAPH_LABEL_1>
<GRAPH_LABEL_2>Reactive Hypoglycemia</GRAPH_LABEL_2>
<DICH_DATA CI_END="1.432580465122107" CI_START="0.874261524400214" EFFECT_SIZE="1.119129117333483" ESTIMABLE="YES" EVENTS_1="36" EVENTS_2="251" LOG_CI_END="0.15611902475955883" LOG_CI_START="-0.058358634168351596" LOG_EFFECT_SIZE="0.04888019529560359" MODIFIED="2025-03-03 12:36:27 +0000" MODIFIED_BY="[Empty name]" ORDER="394" O_E="0.0" SE="0.12598523853578886" STUDY_ID="STD-Bayraktar-2020" TOTAL_1="71" TOTAL_2="554" VAR="0.01587228032891962" WEIGHT="8.369773779915912"/>
<DICH_DATA CI_END="7.132200676082972" CI_START="2.5766464939310816" EFFECT_SIZE="4.2868589743589745" ESTIMABLE="YES" EVENTS_1="25" EVENTS_2="32" LOG_CI_END="0.8532235542578577" LOG_CI_START="0.4110548390917889" LOG_EFFECT_SIZE="0.6321391966748233" MODIFIED="2023-11-22 19:20:04 +0000" MODIFIED_BY="[Empty name]" ORDER="212" O_E="0.0" SE="0.25973209205898895" STUDY_ID="STD-Budak-2018" TOTAL_1="312" TOTAL_2="1712" VAR="0.0674607596453391" WEIGHT="4.129859435598927"/>
<DICH_DATA CI_END="1.1620155328973552" CI_START="0.5711597922784701" EFFECT_SIZE="0.8146757332792043" ESTIMABLE="YES" EVENTS_1="46" EVENTS_2="59" LOG_CI_END="0.06521193339555335" LOG_CI_START="-0.2432423730214628" LOG_EFFECT_SIZE="-0.08901521981295471" MODIFIED="2023-11-22 19:20:04 +0000" MODIFIED_BY="[Empty name]" ORDER="213" O_E="0.0" SE="0.18118758646279715" STUDY_ID="STD-Feinberg-2005" TOTAL_1="334" TOTAL_2="349" VAR="0.032828941488213595" WEIGHT="6.258008748023502"/>
<DICH_DATA CI_END="0.8659079383478916" CI_START="0.667878311374543" EFFECT_SIZE="0.7604742807416972" ESTIMABLE="YES" EVENTS_1="169" EVENTS_2="1437" LOG_CI_END="-0.06252827887506393" LOG_CI_START="-0.17530265954963065" LOG_EFFECT_SIZE="-0.1189154692123473" MODIFIED="2023-11-22 19:20:04 +0000" MODIFIED_BY="[Empty name]" ORDER="214" O_E="0.0" SE="0.06624422945042804" STUDY_ID="STD-Kwon-2018" TOTAL_1="519" TOTAL_2="3356" VAR="0.004388297935480958" WEIGHT="10.849260166877325"/>
<DICH_DATA CI_END="0.788988112122412" CI_START="0.04754791976223908" EFFECT_SIZE="0.19368723098995697" ESTIMABLE="YES" EVENTS_1="2" EVENTS_2="34" LOG_CI_END="-0.10292954036286446" LOG_CI_START="-1.3228684788431422" LOG_EFFECT_SIZE="-0.7128990096030033" MODIFIED="2023-11-22 19:20:04 +0000" MODIFIED_BY="[Empty name]" ORDER="146" O_E="0.0" SE="0.716598171258453" STUDY_ID="STD-Lurie-1998" TOTAL_1="82" TOTAL_2="270" VAR="0.5135129390509592" WEIGHT="0.767628711204422"/>
<DICH_DATA CI_END="1.367226928708535" CI_START="0.6595954608700714" EFFECT_SIZE="0.9496402877697842" ESTIMABLE="YES" EVENTS_1="32" EVENTS_2="72" LOG_CI_END="0.13584060359971184" LOG_CI_START="-0.18072234169620233" LOG_EFFECT_SIZE="-0.022440869048245222" MODIFIED="2023-11-22 19:20:04 +0000" MODIFIED_BY="[Empty name]" ORDER="216" O_E="0.0" SE="0.18595064107867165" STUDY_ID="STD-Ma-2013" TOTAL_1="139" TOTAL_2="297" VAR="0.03457764091756897" WEIGHT="6.099305046842789"/>
<DICH_DATA CI_END="0.9276484849969125" CI_START="0.744051608542234" EFFECT_SIZE="0.8307938056002339" ESTIMABLE="YES" EVENTS_1="284" EVENTS_2="2561" LOG_CI_END="-0.032616560361430354" LOG_CI_START="-0.1283969400888216" LOG_EFFECT_SIZE="-0.08050675022512598" MODIFIED="2023-11-22 19:20:04 +0000" MODIFIED_BY="[Empty name]" ORDER="217" O_E="0.0" SE="0.056261869172395756" STUDY_ID="STD-Melamed-2013" TOTAL_1="1519" TOTAL_2="11380" VAR="0.003165397922771776" WEIGHT="11.202661054573706"/>
<DICH_DATA CI_END="1.0631239761284605" CI_START="0.68292041747651" EFFECT_SIZE="0.8520733944954129" ESTIMABLE="YES" EVENTS_1="107" EVENTS_2="125" LOG_CI_END="0.026583912697291965" LOG_CI_START="-0.1656299028551361" LOG_EFFECT_SIZE="-0.06952299507892208" MODIFIED="2023-11-22 19:20:04 +0000" MODIFIED_BY="[Empty name]" ORDER="218" O_E="0.0" SE="0.11290734672922839" STUDY_ID="STD-Pugh-2009" TOTAL_1="436" TOTAL_2="434" VAR="0.012748068945434201" WEIGHT="8.924656235888607"/>
<DICH_DATA CI_END="1.7249233410364606" CI_START="0.5946962202816661" EFFECT_SIZE="1.0128205128205128" ESTIMABLE="YES" EVENTS_1="22" EVENTS_2="24" LOG_CI_END="0.2367697989428373" LOG_CI_START="-0.22570482174291528" LOG_EFFECT_SIZE="0.0055324885999610066" MODIFIED="2023-11-22 19:20:04 +0000" MODIFIED_BY="[Empty name]" ORDER="262" O_E="0.0" SE="0.27165988147710457" STUDY_ID="STD-Reicher-2021" TOTAL_1="143" TOTAL_2="158" VAR="0.0737990912041545" WEIGHT="3.88788000909982"/>
<DICH_DATA CI_END="1.3355300818691715" CI_START="0.5544258468965856" EFFECT_SIZE="0.8604954367666232" ESTIMABLE="YES" EVENTS_1="22" EVENTS_2="26" LOG_CI_END="0.12565367464316654" LOG_CI_START="-0.2561565314573911" LOG_EFFECT_SIZE="-0.06525142840711229" MODIFIED="2023-11-22 19:20:04 +0000" MODIFIED_BY="[Empty name]" ORDER="219" O_E="0.0" SE="0.2242772050544691" STUDY_ID="STD-Rottenstreich-2018" TOTAL_1="59" TOTAL_2="60" VAR="0.05030026470704438" WEIGHT="4.96680579688774"/>
<DICH_DATA CI_END="0.947527452009018" CI_START="0.5663831217382768" EFFECT_SIZE="0.7325732428921923" ESTIMABLE="YES" EVENTS_1="54" EVENTS_2="338" LOG_CI_END="-0.023408198686196462" LOG_CI_START="-0.2468896971352873" LOG_EFFECT_SIZE="-0.13514894791074183" MODIFIED="2023-11-22 19:20:04 +0000" MODIFIED_BY="[Empty name]" ORDER="221" O_E="0.0" SE="0.13127413844025468" STUDY_ID="STD-Shinohara-2015" TOTAL_1="287" TOTAL_2="1316" VAR="0.017232899423231147" WEIGHT="8.149117531851159"/>
<DICH_DATA CI_END="0.8865850719780001" CI_START="0.5781112991148603" EFFECT_SIZE="0.7159223754968436" ESTIMABLE="YES" EVENTS_1="74" EVENTS_2="481" LOG_CI_END="-0.0522795854799063" LOG_CI_START="-0.2379885423092314" LOG_EFFECT_SIZE="-0.14513406389456884" MODIFIED="2023-11-22 19:20:04 +0000" MODIFIED_BY="[Empty name]" ORDER="222" O_E="0.0" SE="0.10908636051570773" STUDY_ID="STD-Shinohara-2016" TOTAL_1="329" TOTAL_2="1531" VAR="0.011899834050562958" WEIGHT="9.088240992650089"/>
<DICH_DATA CI_END="0.9593212687313175" CI_START="0.8336703966584486" EFFECT_SIZE="0.8942917547568711" ESTIMABLE="YES" EVENTS_1="846" EVENTS_2="946" LOG_CI_END="-0.01803592685260147" LOG_CI_START="-0.07900561987293697" LOG_EFFECT_SIZE="-0.048520773362769214" MODIFIED="2023-11-22 19:20:04 +0000" MODIFIED_BY="[Empty name]" ORDER="223" O_E="0.0" SE="0.03581389948499296" STUDY_ID="STD-Topcu-2016" TOTAL_1="2091" TOTAL_2="2091" VAR="0.0012826353963211789" WEIGHT="11.794138705710527"/>
<DICH_DATA CI_END="1.3130614754985603" CI_START="0.3604673930336933" EFFECT_SIZE="0.6879795396419437" ESTIMABLE="YES" EVENTS_1="8" EVENTS_2="136" LOG_CI_END="0.1182850595584792" LOG_CI_START="-0.4431340143453969" LOG_EFFECT_SIZE="-0.16242447739345886" MODIFIED="2023-11-22 19:20:04 +0000" MODIFIED_BY="[Empty name]" ORDER="224" O_E="0.0" SE="0.32978034308037285" STUDY_ID="STD-Weissman-2005" TOTAL_1="46" TOTAL_2="538" VAR="0.10875507468220842" WEIGHT="2.938375487461799"/>
<DICH_DATA CI_END="2.0982770321470374" CI_START="0.5133592757467118" EFFECT_SIZE="1.0378679962013295" ESTIMABLE="YES" EVENTS_1="7" EVENTS_2="162" LOG_CI_END="0.32186282684610784" LOG_CI_START="-0.2895785864241833" LOG_EFFECT_SIZE="0.016142120210962233" MODIFIED="2023-11-22 19:20:04 +0000" MODIFIED_BY="[Empty name]" ORDER="225" O_E="0.0" SE="0.35916371283877846" STUDY_ID="STD-Yuen-2019" TOTAL_1="52" TOTAL_2="1249" VAR="0.1289985726201365" WEIGHT="2.5742882974136783"/>
</DICH_OUTCOME>
<DICH_OUTCOME CHI2="73.47649067371094" CI_END="16.53402765799673" CI_START="0.16183755583746154" CI_STUDY="95" CI_TOTAL="95" DF="4" EFFECT_MEASURE="RR" EFFECT_SIZE="1.6357954102879673" ESTIMABLE="YES" EVENTS_1="56" EVENTS_2="73" I2="94.55608186601765" I2_Q="0.0" ID="CMP-001.07" LOG_CI_END="1.2183786597768933" LOG_CI_START="-0.7909206891492566" LOG_EFFECT_SIZE="0.21372898531381837" METHOD="MH" MODIFIED="2023-11-22 19:20:04 +0000" MODIFIED_BY="[Empty name]" NO="7" P_CHI2="-1.2011369676656614E-10" P_Q="1.0" P_Z="0.6767059300398768" Q="0.0" RANDOM="YES" SCALE="1000.0" SORT_BY="STUDY" STUDIES="5" SUBGROUPS="NO" SUBGROUP_TEST="YES" SWAP_EVENTS="NO" TAU2="6.319643571847918" TOTALS="YES" TOTAL_1="2363" TOTAL_2="13611" WEIGHT="100.0" Z="0.4169623743632344">
<NAME>Neonatal hypoglycemia</NAME>
<GROUP_LABEL_1>Reactive Hypoglycaemia</GROUP_LABEL_1>
<GROUP_LABEL_2>Euglycaemia</GROUP_LABEL_2>
<GRAPH_LABEL_1>Euglycemia</GRAPH_LABEL_1>
<GRAPH_LABEL_2>Reactive Hypoglycemia</GRAPH_LABEL_2>
<DICH_DATA CI_END="4.142745653531154" CI_START="0.11713512136153778" EFFECT_SIZE="0.6966067864271457" ESTIMABLE="YES" EVENTS_1="2" EVENTS_2="3" LOG_CI_END="0.617288270334557" LOG_CI_START="-0.9313128681506887" LOG_EFFECT_SIZE="-0.15701229890806584" MODIFIED="2023-11-22 19:20:04 +0000" MODIFIED_BY="[Empty name]" ORDER="127" O_E="0.0" SE="0.9096559744454996" STUDY_ID="STD-Feinberg-2005" TOTAL_1="334" TOTAL_2="349" VAR="0.8274739918443914" WEIGHT="19.49097503198987"/>
<DICH_DATA CI_END="0.7792274734358368" CI_START="0.1460677533476097" EFFECT_SIZE="0.3373722074971602" ESTIMABLE="YES" EVENTS_1="6" EVENTS_2="38" LOG_CI_END="-0.10833574382035055" LOG_CI_START="-0.835445650519748" LOG_EFFECT_SIZE="-0.4718906971700492" MODIFIED="2023-11-22 19:20:04 +0000" MODIFIED_BY="[Empty name]" ORDER="226" O_E="0.0" SE="0.42710795844731214" STUDY_ID="STD-Ma-2013" TOTAL_1="139" TOTAL_2="297" VAR="0.18242120816903093" WEIGHT="21.424623515402736"/>
<DICH_DATA CI_END="155.2173338785637" CI_START="24.314002764537985" EFFECT_SIZE="61.43252139565504" ESTIMABLE="YES" EVENTS_1="41" EVENTS_2="5" LOG_CI_END="2.1909402194186245" LOG_CI_START="1.3858564617413407" LOG_EFFECT_SIZE="1.7883983405799828" MODIFIED="2023-11-22 19:20:04 +0000" MODIFIED_BY="[Empty name]" ORDER="227" O_E="0.0" SE="0.47291018448851013" STUDY_ID="STD-Melamed-2013" TOTAL_1="1519" TOTAL_2="11380" VAR="0.22364404259295667" WEIGHT="21.28964798630919"/>
<DICH_DATA CI_END="2.969223782858994" CI_START="0.37364076979292604" EFFECT_SIZE="1.0532915360501567" ESTIMABLE="YES" EVENTS_1="7" EVENTS_2="7" LOG_CI_END="0.47264293050218137" LOG_CI_START="-0.4275457418368556" LOG_EFFECT_SIZE="0.0225485943326629" MODIFIED="2023-11-22 19:20:04 +0000" MODIFIED_BY="[Empty name]" ORDER="150" O_E="0.0" SE="0.5287752821377439" STUDY_ID="STD-Rehman-2022" TOTAL_1="319" TOTAL_2="336" VAR="0.2796032989998507" WEIGHT="21.10911937542464"/>
<DICH_DATA CI_END="9.38340985977554" CI_START="0.035264675103161086" EFFECT_SIZE="0.5752416014726185" ESTIMABLE="YES" EVENTS_1="0" EVENTS_2="20" LOG_CI_END="0.9723606863727874" LOG_CI_START="-1.4526601129977237" LOG_EFFECT_SIZE="-0.24014971331246812" MODIFIED="2023-11-22 19:20:04 +0000" MODIFIED_BY="[Empty name]" ORDER="228" O_E="0.0" SE="1.424469221596794" STUDY_ID="STD-Yuen-2019" TOTAL_1="52" TOTAL_2="1249" VAR="2.029112563276576" WEIGHT="16.685634090873563"/>
</DICH_OUTCOME>
<DICH_OUTCOME CHI2="19.048344611692034" CI_END="3.682814084111848" CI_START="0.9586420543195924" CI_STUDY="95" CI_TOTAL="95" DF="8" EFFECT_MEASURE="RR" EFFECT_SIZE="1.8789626018817165" ESTIMABLE="YES" EVENTS_1="42" EVENTS_2="147" I2="58.001599807840876" I2_Q="0.0" ID="CMP-001.08" LOG_CI_END="0.5661797953462776" LOG_CI_START="-0.018343523019668212" LOG_EFFECT_SIZE="0.2739181361633047" METHOD="MH" MODIFIED="2025-03-03 12:39:03 +0000" MODIFIED_BY="[Empty name]" NO="8" P_CHI2="0.01460325505122706" P_Q="1.0" P_Z="0.06621746555671795" Q="0.0" RANDOM="YES" SCALE="198.66104226289724" SORT_BY="STUDY" STUDIES="9" SUBGROUPS="NO" SUBGROUP_TEST="YES" SWAP_EVENTS="NO" TAU2="0.5329348418284126" TOTALS="YES" TOTAL_1="3668" TOTAL_2="18595" WEIGHT="99.99999999999999" Z="1.8369487229123818">
<NAME>5-minute APGAR score &lt; 7</NAME>
<GROUP_LABEL_1>Reactive Hypoglycaemia</GROUP_LABEL_1>
<GROUP_LABEL_2>Euglycaemia</GROUP_LABEL_2>
<GRAPH_LABEL_1>Euglycemia</GRAPH_LABEL_1>
<GRAPH_LABEL_2>Reactive Hypoglycemia</GRAPH_LABEL_2>
<DICH_DATA CI_END="9.005672731768264" CI_START="0.42253889166805486" EFFECT_SIZE="1.9507042253521127" ESTIMABLE="YES" EVENTS_1="2" EVENTS_2="8" LOG_CI_END="0.9545161605516701" LOG_CI_START="-0.37413331118888593" LOG_EFFECT_SIZE="0.2901914246813921" MODIFIED="2025-03-03 12:39:03 +0000" MODIFIED_BY="[Empty name]" ORDER="396" O_E="0.0" SE="0.7804552766213589" STUDY_ID="STD-Bayraktar-2020" TOTAL_1="71" TOTAL_2="554" VAR="0.6091104388061219" WEIGHT="10.32275364284719"/>
<DICH_DATA CI_END="120.66082403117862" CI_START="0.998141326027847" EFFECT_SIZE="10.974358974358974" ESTIMABLE="YES" EVENTS_1="2" EVENTS_2="1" LOG_CI_END="2.081566286925784" LOG_CI_START="-8.079629524384592E-4" LOG_EFFECT_SIZE="1.040379161986673" MODIFIED="2023-11-22 19:20:04 +0000" MODIFIED_BY="[Empty name]" ORDER="229" O_E="0.0" SE="1.2231969422972488" STUDY_ID="STD-Budak-2018" TOTAL_1="312" TOTAL_2="1712" VAR="1.4962107596453391" WEIGHT="5.8098601068372275"/>
<DICH_DATA CI_END="38.0930316970034" CI_START="2.9126353605465107" EFFECT_SIZE="10.533333333333333" ESTIMABLE="YES" EVENTS_1="3" EVENTS_2="6" LOG_CI_END="1.5808455380819" LOG_CI_START="0.46428611771558287" LOG_EFFECT_SIZE="1.0225658278987413" MODIFIED="2023-11-22 19:20:04 +0000" MODIFIED_BY="[Empty name]" ORDER="230" O_E="0.0" SE="0.6558725305814447" STUDY_ID="STD-Delibas-2018" TOTAL_1="15" TOTAL_2="316" VAR="0.430168776371308" WEIGHT="12.24068922407668"/>
<DICH_DATA CI_END="8.288238980230927" CI_START="0.5269333020541731" EFFECT_SIZE="2.089820359281437" ESTIMABLE="YES" EVENTS_1="6" EVENTS_2="3" LOG_CI_END="0.9184622648793517" LOG_CI_START="-0.2782443532561584" LOG_EFFECT_SIZE="0.3201089558115966" MODIFIED="2023-11-22 19:20:04 +0000" MODIFIED_BY="[Empty name]" ORDER="231" O_E="0.0" SE="0.7029513912860961" STUDY_ID="STD-Feinberg-2005" TOTAL_1="334" TOTAL_2="349" VAR="0.4941406585110581" WEIGHT="11.47827212027747"/>
<DICH_DATA CI_END="1.5766425317682877" CI_START="0.4547814571297299" EFFECT_SIZE="0.8467749334801358" ESTIMABLE="YES" EVENTS_1="11" EVENTS_2="84" LOG_CI_END="0.19773323798427242" LOG_CI_START="-0.3421972511751761" LOG_EFFECT_SIZE="-0.07223200659545181" MODIFIED="2023-11-22 19:20:04 +0000" MODIFIED_BY="[Empty name]" ORDER="232" O_E="0.0" SE="0.3171578420312861" STUDY_ID="STD-Kwon-2018" TOTAL_1="519" TOTAL_2="3356" VAR="0.10058909676194222" WEIGHT="18.60869236796045"/>
<DICH_DATA CI_END="2.812623111920365" CI_START="0.4315584353407172" EFFECT_SIZE="1.1017310149866397" ESTIMABLE="YES" EVENTS_1="5" EVENTS_2="34" LOG_CI_END="0.44911154113097446" LOG_CI_START="-0.364960390150915" LOG_EFFECT_SIZE="0.042075575490029674" MODIFIED="2023-11-22 19:20:04 +0000" MODIFIED_BY="[Empty name]" ORDER="233" O_E="0.0" SE="0.47818988215603225" STUDY_ID="STD-Melamed-2013" TOTAL_1="1519" TOTAL_2="11380" VAR="0.2286655633964" WEIGHT="15.479314349217864"/>
<DICH_DATA CI_END="35.48000437378734" CI_START="0.4468304883548503" EFFECT_SIZE="3.981651376146789" ESTIMABLE="YES" EVENTS_1="4" EVENTS_2="1" LOG_CI_END="1.5499836646972194" LOG_CI_START="-0.3498572015534453" LOG_EFFECT_SIZE="0.6000632315718871" MODIFIED="2023-11-22 19:20:04 +0000" MODIFIED_BY="[Empty name]" ORDER="234" O_E="0.0" SE="1.1159759291996" STUDY_ID="STD-Pugh-2009" TOTAL_1="436" TOTAL_2="434" VAR="1.245402274552911" WEIGHT="6.62925604620777"/>
<DICH_DATA CI_END="2.901091712776901" CI_START="0.0078019346200650635" EFFECT_SIZE="0.15044642857142856" ESTIMABLE="YES" EVENTS_1="0" EVENTS_2="3" LOG_CI_END="0.4625614584556594" LOG_CI_START="-2.1077976933813076" LOG_EFFECT_SIZE="-0.8226181174628242" MODIFIED="2023-11-22 19:20:04 +0000" MODIFIED_BY="[Empty name]" ORDER="152" O_E="0.0" SE="1.5098416892720377" STUDY_ID="STD-Rehman-2022" TOTAL_1="319" TOTAL_2="336" VAR="2.2796219266638404" WEIGHT="4.191578357825084"/>
<DICH_DATA CI_END="3.7155949340465853" CI_START="0.5431286041656717" EFFECT_SIZE="1.4205794205794207" ESTIMABLE="YES" EVENTS_1="9" EVENTS_2="7" LOG_CI_END="0.5700283620769547" LOG_CI_START="-0.2650973242480969" LOG_EFFECT_SIZE="0.1524655189144289" MODIFIED="2023-11-22 19:20:04 +0000" MODIFIED_BY="[Empty name]" ORDER="263" O_E="0.0" SE="0.49055696208615396" STUDY_ID="STD-Reicher-2021" TOTAL_1="143" TOTAL_2="158" VAR="0.2406461330511963" WEIGHT="15.239583784750254"/>
</DICH_OUTCOME>
<DICH_OUTCOME CHI2="22.74337170083927" CI_END="1.4869112941140625" CI_START="1.0193542117963532" CI_STUDY="95" CI_TOTAL="95" DF="10" EFFECT_MEASURE="RR" EFFECT_SIZE="1.23113333568007" ESTIMABLE="YES" EVENTS_1="477" EVENTS_2="1859" I2="56.031145550723316" I2_Q="0.0" ID="CMP-001.09" LOG_CI_END="0.1722850602328518" LOG_CI_START="0.00832512168864023" LOG_EFFECT_SIZE="0.09030509096074604" METHOD="MH" MODIFIED="2025-03-03 12:37:48 +0000" MODIFIED_BY="[Empty name]" NO="9" P_CHI2="0.011734530109409613" P_Q="1.0" P_Z="0.030850193200269937" Q="0.0" RANDOM="YES" SCALE="7.1274934678580655" SORT_BY="STUDY" STUDIES="11" SUBGROUPS="NO" SUBGROUP_TEST="YES" SWAP_EVENTS="NO" TAU2="0.045603374380668284" TOTALS="YES" TOTAL_1="5385" TOTAL_2="20386" WEIGHT="100.00000000000001" Z="2.158999661444121">
<NAME>NICU Admission</NAME>
<GROUP_LABEL_1>Reactive Hypoglycaemia</GROUP_LABEL_1>
<GROUP_LABEL_2>Euglycaemia</GROUP_LABEL_2>
<GRAPH_LABEL_1>Euglycemia</GRAPH_LABEL_1>
<GRAPH_LABEL_2>Reactive Hypoglycemia</GRAPH_LABEL_2>
<DICH_DATA CI_END="1.945614741001726" CI_START="0.7091468175068241" EFFECT_SIZE="1.1746175980614872" ESTIMABLE="YES" EVENTS_1="14" EVENTS_2="93" LOG_CI_END="0.2890568480487753" LOG_CI_START="-0.14926384178146046" LOG_EFFECT_SIZE="0.06989650313365739" MODIFIED="2025-03-03 12:37:48 +0000" MODIFIED_BY="[Empty name]" ORDER="395" O_E="0.0" SE="0.25747174292868796" STUDY_ID="STD-Bayraktar-2020" TOTAL_1="71" TOTAL_2="554" VAR="0.06629169840673638" WEIGHT="8.28971757380471"/>
<DICH_DATA CI_END="2.0240637172432865" CI_START="0.9631357874752483" EFFECT_SIZE="1.3962264150943395" ESTIMABLE="YES" EVENTS_1="37" EVENTS_2="53" LOG_CI_END="0.3062241799126235" LOG_CI_START="-0.016312479652249266" LOG_EFFECT_SIZE="0.1449558501301871" MODIFIED="2023-11-22 19:20:04 +0000" MODIFIED_BY="[Empty name]" ORDER="236" O_E="0.0" SE="0.18945963041062047" STUDY_ID="STD-Bhat-2012" TOTAL_1="150" TOTAL_2="300" VAR="0.03589495155532891" WEIGHT="11.3815657027895"/>
<DICH_DATA CI_END="7.204830348287123" CI_START="1.1719035639476145" EFFECT_SIZE="2.905747126436782" ESTIMABLE="YES" EVENTS_1="4" EVENTS_2="29" LOG_CI_END="0.8576237589639989" LOG_CI_START="0.06889187501945879" LOG_EFFECT_SIZE="0.4632578169917289" MODIFIED="2023-11-22 19:20:04 +0000" MODIFIED_BY="[Empty name]" ORDER="237" O_E="0.0" SE="0.4633050129148159" STUDY_ID="STD-Delibas-2018" TOTAL_1="15" TOTAL_2="316" VAR="0.2146515349919977" WEIGHT="3.5641154802566315"/>
<DICH_DATA CI_END="2.6743598031134392" CI_START="1.1184705755379896" EFFECT_SIZE="1.7295065042329134" ESTIMABLE="YES" EVENTS_1="48" EVENTS_2="29" LOG_CI_END="0.4272198359830995" LOG_CI_START="0.04862456326539365" LOG_EFFECT_SIZE="0.23792219962424654" MODIFIED="2023-11-22 19:20:04 +0000" MODIFIED_BY="[Empty name]" ORDER="238" O_E="0.0" SE="0.22238873727120512" STUDY_ID="STD-Feinberg-2005" TOTAL_1="334" TOTAL_2="349" VAR="0.04945675046508109" WEIGHT="9.757809100430423"/>
<DICH_DATA CI_END="1.1618004818885923" CI_START="0.7120570504853994" EFFECT_SIZE="0.9095428656122297" ESTIMABLE="YES" EVENTS_1="64" EVENTS_2="455" LOG_CI_END="0.06513155227578674" LOG_CI_START="-0.14748520900582757" LOG_EFFECT_SIZE="-0.041176828365020436" MODIFIED="2023-11-22 19:20:04 +0000" MODIFIED_BY="[Empty name]" ORDER="239" O_E="0.0" SE="0.1248921380467626" STUDY_ID="STD-Kwon-2018" TOTAL_1="519" TOTAL_2="3356" VAR="0.015598046145891605" WEIGHT="15.156160483323417"/>
<DICH_DATA CI_END="3.5085174773738625" CI_START="0.8590261669558897" EFFECT_SIZE="1.7360611510791366" ESTIMABLE="YES" EVENTS_1="13" EVENTS_2="16" LOG_CI_END="0.5451236442703128" LOG_CI_START="-0.06599360684225433" LOG_EFFECT_SIZE="0.23956501871402924" MODIFIED="2023-11-22 19:20:04 +0000" MODIFIED_BY="[Empty name]" ORDER="240" O_E="0.0" SE="0.3589732983827028" STUDY_ID="STD-Ma-2013" TOTAL_1="139" TOTAL_2="297" VAR="0.128861828951757" WEIGHT="5.316696588147158"/>
<DICH_DATA CI_END="1.2325234346259115" CI_START="0.8640112368267681" EFFECT_SIZE="1.031946751130653" ESTIMABLE="YES" EVENTS_1="127" EVENTS_2="922" LOG_CI_END="0.09079518550055593" LOG_CI_START="-0.06348060930336885" LOG_EFFECT_SIZE="0.013657288098593531" MODIFIED="2023-11-22 19:20:04 +0000" MODIFIED_BY="[Empty name]" ORDER="241" O_E="0.0" SE="0.0906223655453261" STUDY_ID="STD-Melamed-2013" TOTAL_1="1519" TOTAL_2="11380" VAR="0.008212413137030706" WEIGHT="17.23617908597626"/>
<DICH_DATA CI_END="2.34596057384063" CI_START="0.8758117260752482" EFFECT_SIZE="1.4333944954128441" ESTIMABLE="YES" EVENTS_1="36" EVENTS_2="25" LOG_CI_END="0.37032070909778114" LOG_CI_START="-0.057589244419432466" LOG_EFFECT_SIZE="0.15636573233917436" MODIFIED="2023-11-22 19:20:04 +0000" MODIFIED_BY="[Empty name]" ORDER="242" O_E="0.0" SE="0.25135642488444293" STUDY_ID="STD-Pugh-2009" TOTAL_1="436" TOTAL_2="434" VAR="0.0631800523306886" WEIGHT="8.526837031610691"/>
<DICH_DATA CI_END="22.22648340797167" CI_START="1.1632357218570764" EFFECT_SIZE="5.084745762711864" ESTIMABLE="YES" EVENTS_1="10" EVENTS_2="2" LOG_CI_END="1.3468707556668946" LOG_CI_START="0.06566773048814185" LOG_EFFECT_SIZE="0.7062692430775183" MODIFIED="2023-11-22 19:20:04 +0000" MODIFIED_BY="[Empty name]" ORDER="243" O_E="0.0" SE="0.7525849990472574" STUDY_ID="STD-Rottenstreich-2018" TOTAL_1="59" TOTAL_2="60" VAR="0.5663841807909604" WEIGHT="1.5156820485471654"/>
<DICH_DATA CI_END="1.1371727802602705" CI_START="0.7039862635801675" EFFECT_SIZE="0.8947368421052632" ESTIMABLE="YES" EVENTS_1="119" EVENTS_2="133" LOG_CI_END="0.05582645572800487" LOG_CI_START="-0.15243581487711494" LOG_EFFECT_SIZE="-0.04830467957455503" MODIFIED="2023-11-22 19:20:04 +0000" MODIFIED_BY="[Empty name]" ORDER="244" O_E="0.0" SE="0.12233428866831322" STUDY_ID="STD-Topcu-2016" TOTAL_1="2091" TOTAL_2="2091" VAR="0.01496567818398219" WEIGHT="15.31439756826017"/>
<DICH_DATA CI_END="2.7652658683712716" CI_START="0.501326845746174" EFFECT_SIZE="1.1774132730015083" ESTIMABLE="YES" EVENTS_1="5" EVENTS_2="102" LOG_CI_END="0.44173689318706044" LOG_CI_START="-0.29987903856018516" LOG_EFFECT_SIZE="0.07092892731343761" MODIFIED="2023-11-22 19:20:04 +0000" MODIFIED_BY="[Empty name]" ORDER="245" O_E="0.0" SE="0.43562886936640033" STUDY_ID="STD-Yuen-2019" TOTAL_1="52" TOTAL_2="1249" VAR="0.18977251182544827" WEIGHT="3.940839336853876"/>
</DICH_OUTCOME>
<DICH_OUTCOME CHI2="14.878646718681722" CI_END="2.120774812799127" CI_START="0.5663750083542709" CI_STUDY="95" CI_TOTAL="95" DF="5" EFFECT_MEASURE="RR" EFFECT_SIZE="1.0959716475879442" ESTIMABLE="YES" EVENTS_1="64" EVENTS_2="88" I2="66.39479319230043" I2_Q="0.0" ID="CMP-001.10" LOG_CI_END="0.3264945568943554" LOG_CI_START="-0.24689591840673045" LOG_EFFECT_SIZE="0.03979931924381249" METHOD="MH" MODIFIED="2023-11-25 20:35:47 +0000" MODIFIED_BY="[Empty name]" NO="10" P_CHI2="0.010893656483900283" P_Q="1.0" P_Z="0.7855573106245948" Q="0.0" RANDOM="YES" SCALE="100.0" SORT_BY="STUDY" STUDIES="6" SUBGROUPS="NO" SUBGROUP_TEST="YES" SWAP_EVENTS="NO" TAU2="0.40381290539186415" TOTALS="YES" TOTAL_1="3275" TOTAL_2="6484" WEIGHT="100.0" Z="0.2720841579592826">
<NAME>Polyhydramnios</NAME>
<GROUP_LABEL_1>Reactive Hypoglycaemia</GROUP_LABEL_1>
<GROUP_LABEL_2>Euglycaemia</GROUP_LABEL_2>
<GRAPH_LABEL_1>Euglycemia</GRAPH_LABEL_1>
<GRAPH_LABEL_2>Reactive Hypoglycemia</GRAPH_LABEL_2>
<DICH_DATA CI_END="2.4924849807698304" CI_START="0.13864086785502971" EFFECT_SIZE="0.5878437554738133" ESTIMABLE="YES" EVENTS_1="2" EVENTS_2="22" LOG_CI_END="0.3966325500174195" LOG_CI_START="-0.85810873171746" LOG_EFFECT_SIZE="-0.23073809085002023" MODIFIED="2023-11-22 19:20:04 +0000" MODIFIED_BY="[Empty name]" ORDER="246" O_E="0.0" SE="0.7370412399605837" STUDY_ID="STD-Kwon-2018" TOTAL_1="519" TOTAL_2="3356" VAR="0.5432297894026348" WEIGHT="11.978614669517436"/>
<DICH_DATA CI_END="4.411616591754804" CI_START="0.014298745324117582" EFFECT_SIZE="0.2511584800741427" ESTIMABLE="YES" EVENTS_1="0" EVENTS_2="6" LOG_CI_END="0.6445977614017258" LOG_CI_START="-1.8447020690187357" LOG_EFFECT_SIZE="-0.600052153808505" MODIFIED="2023-11-22 19:20:04 +0000" MODIFIED_BY="[Empty name]" ORDER="148" O_E="0.0" SE="1.46222704262187" STUDY_ID="STD-Lurie-1998" TOTAL_1="82" TOTAL_2="270" VAR="2.1381079241747" WEIGHT="4.46286893933635"/>
<DICH_DATA CI_END="3.8550330344471786" CI_START="0.8700848663727497" EFFECT_SIZE="1.8314491264131552" ESTIMABLE="YES" EVENTS_1="12" EVENTS_2="14" LOG_CI_END="0.5860281039477158" LOG_CI_START="-0.06043838508270761" LOG_EFFECT_SIZE="0.2627948594325041" MODIFIED="2023-11-22 19:20:04 +0000" MODIFIED_BY="[Empty name]" ORDER="248" O_E="0.0" SE="0.37973761571720127" STUDY_ID="STD-Ma-2013" TOTAL_1="139" TOTAL_2="297" VAR="0.14420065679058483" WEIGHT="20.700691186083983"/>
<DICH_DATA CI_END="3.822994520353983" CI_START="1.039359605507741" EFFECT_SIZE="1.9933554817275747" ESTIMABLE="YES" EVENTS_1="25" EVENTS_2="13" LOG_CI_END="0.5824036755283837" LOG_CI_START="0.01676583405121678" LOG_EFFECT_SIZE="0.2995847547898003" MODIFIED="2023-11-22 19:20:04 +0000" MODIFIED_BY="[Empty name]" ORDER="250" O_E="0.0" SE="0.3322584680361602" STUDY_ID="STD-Rehman-2022" TOTAL_1="301" TOTAL_2="312" VAR="0.11039568958173611" WEIGHT="22.061590621812005"/>
<DICH_DATA CI_END="4.077168780901375" CI_START="0.8317272069201206" EFFECT_SIZE="1.8414918414918415" ESTIMABLE="YES" EVENTS_1="15" EVENTS_2="9" LOG_CI_END="0.610358690136704" LOG_CI_START="-0.08001909192526957" LOG_EFFECT_SIZE="0.2651697991057172" MODIFIED="2023-11-25 20:35:47 +0000" MODIFIED_BY="[Empty name]" ORDER="264" O_E="0.0" SE="0.40553132660833996" STUDY_ID="STD-Reicher-2021" TOTAL_1="143" TOTAL_2="158" VAR="0.1644556568607201" WEIGHT="19.96284902961499"/>
<DICH_DATA CI_END="0.8691325269793003" CI_START="0.1997521732554441" EFFECT_SIZE="0.4166666666666667" ESTIMABLE="YES" EVENTS_1="10" EVENTS_2="24" LOG_CI_END="-0.060913996454110976" LOG_CI_START="-0.6995084869691011" LOG_EFFECT_SIZE="-0.38021124171160603" MODIFIED="2023-11-22 19:20:04 +0000" MODIFIED_BY="[Empty name]" ORDER="251" O_E="0.0" SE="0.37511356482221464" STUDY_ID="STD-Topcu-2016" TOTAL_1="2091" TOTAL_2="2091" VAR="0.14071018651362982" WEIGHT="20.83338555363523"/>
</DICH_OUTCOME>
<CONT_OUTCOME CHI2="687.3600485800607" CI_END="21.63552595868238" CI_START="-113.56933203319552" CI_STUDY="95" CI_TOTAL="95" DF="19" EFFECT_MEASURE="MD" EFFECT_SIZE="-45.96690303725657" ESTIMABLE="YES" I2="97.23580094024231" I2_Q="0.0" ID="CMP-001.11" MODIFIED="2023-11-22 19:20:04 +0000" MODIFIED_BY="[Empty name]" NO="11" P_CHI2="-2.107185537170153E-10" P_Q="1.0" P_Z="0.1826316461031301" Q="0.0" RANDOM="YES" SCALE="1000.0" SORT_BY="STUDY" STUDIES="20" SUBGROUPS="NO" SUBGROUP_TEST="YES" TAU2="20430.952986211025" TOTALS="YES" TOTAL_1="7621" TOTAL_2="41235" UNITS="grams" WEIGHT="99.99999999999999" Z="1.3326958183600157">
<NAME>Neonatal Birth Weight</NAME>
<GROUP_LABEL_1>Reactive Hypoglycaemia</GROUP_LABEL_1>
<GROUP_LABEL_2>Euglycaemia</GROUP_LABEL_2>
<GRAPH_LABEL_1>Euglycemia</GRAPH_LABEL_1>
<GRAPH_LABEL_2>Reactive Hypoglycemia</GRAPH_LABEL_2>
<CONT_DATA CI_END="63.4762386954528" CI_START="-49.4762386954528" EFFECT_SIZE="7.0" ESTIMABLE="YES" MEAN_1="3233.0" MEAN_2="3226.0" MODIFIED="2023-11-22 19:20:04 +0000" MODIFIED_BY="[Empty name]" ORDER="190" SD_1="483.0" SD_2="376.0" SE="28.81493697890888" STUDY_ID="STD-Budak-2018" TOTAL_1="312" TOTAL_2="1712" WEIGHT="5.595508400244901"/>
<CONT_DATA CI_END="90.46928734684909" CI_START="-168.4692873468491" EFFECT_SIZE="-39.0" ESTIMABLE="YES" MEAN_1="3029.0" MEAN_2="3068.0" MODIFIED="2023-11-22 19:20:04 +0000" MODIFIED_BY="[Empty name]" ORDER="191" SD_1="563.0" SD_2="636.0" SE="66.05697266280723" STUDY_ID="STD-Calfee-1999" TOTAL_1="116" TOTAL_2="248" WEIGHT="4.798146168150807"/>
<CONT_DATA CI_END="-150.3141315268635" CI_START="-710.4858684731366" EFFECT_SIZE="-430.4000000000001" ESTIMABLE="YES" MEAN_1="2852.0" MEAN_2="3282.4" MODIFIED="2023-11-22 19:20:04 +0000" MODIFIED_BY="[Empty name]" ORDER="192" SD_1="544.6" SD_2="452.8" SE="142.90357918942297" STUDY_ID="STD-Delibas-2018" TOTAL_1="15" TOTAL_2="316" WEIGHT="2.912131575439825"/>
<CONT_DATA CI_END="-66.89415955215739" CI_START="-165.1058404478426" EFFECT_SIZE="-116.0" ESTIMABLE="YES" MEAN_1="3122.0" MEAN_2="3238.0" MODIFIED="2023-11-22 19:20:04 +0000" MODIFIED_BY="[Empty name]" ORDER="193" SD_1="588.0" SD_2="591.0" SE="25.05446061008427" STUDY_ID="STD-Duhl-2000" TOTAL_1="600" TOTAL_2="6784" WEIGHT="5.649334561804554"/>
<CONT_DATA CI_END="44.77636361175807" CI_START="-124.77636361175807" EFFECT_SIZE="-40.0" ESTIMABLE="YES" MEAN_1="3347.0" MEAN_2="3387.0" MODIFIED="2023-11-22 19:20:04 +0000" MODIFIED_BY="[Empty name]" ORDER="194" SD_1="595.0" SD_2="532.0" SE="43.25404154385652" STUDY_ID="STD-Feinberg-2005" TOTAL_1="334" TOTAL_2="349" WEIGHT="5.3344203496069005"/>
<CONT_DATA CI_END="29.149312010941998" CI_START="-52.94931201094218" EFFECT_SIZE="-11.900000000000091" ESTIMABLE="YES" MEAN_1="3175.2" MEAN_2="3187.1" MODIFIED="2023-11-22 19:20:04 +0000" MODIFIED_BY="[Empty name]" ORDER="195" SD_1="439.7" SD_2="471.1" SE="20.943911385481478" STUDY_ID="STD-Kwon-2018" TOTAL_1="519" TOTAL_2="3356" WEIGHT="5.700517530937231"/>
<CONT_DATA CI_END="113.82920731400031" CI_START="-73.82920731400031" EFFECT_SIZE="20.0" ESTIMABLE="YES" MEAN_1="3352.0" MEAN_2="3332.0" MODIFIED="2023-11-22 19:20:04 +0000" MODIFIED_BY="[Empty name]" ORDER="197" SD_1="469.0" SD_2="459.0" SE="47.87292422417612" STUDY_ID="STD-Ma-2013" TOTAL_1="139" TOTAL_2="297" WEIGHT="5.235608323097424"/>
<CONT_DATA CI_END="-36.35190367096748" CI_START="-97.64809632903251" EFFECT_SIZE="-67.0" ESTIMABLE="YES" MEAN_1="3096.0" MEAN_2="3163.0" MODIFIED="2023-11-22 19:20:04 +0000" MODIFIED_BY="[Empty name]" ORDER="198" SD_1="576.0" SD_2="545.0" SE="15.637071176195477" STUDY_ID="STD-Melamed-2013" TOTAL_1="1519" TOTAL_2="11380" WEIGHT="5.754041739172567"/>
<CONT_DATA CI_END="-9.545107754360856" CI_START="-236.45489224563914" EFFECT_SIZE="-123.0" ESTIMABLE="YES" MEAN_1="3357.0" MEAN_2="3480.0" MODIFIED="2023-11-22 19:20:04 +0000" MODIFIED_BY="[Empty name]" ORDER="199" SD_1="591.0" SD_2="515.0" SE="57.886212777661655" STUDY_ID="STD-Nayak-2019" TOTAL_1="107" TOTAL_2="3066" WEIGHT="5.002467853795407"/>
<CONT_DATA CI_END="-15.537074752494625" CI_START="-92.46292524750538" EFFECT_SIZE="-54.0" ESTIMABLE="YES" MEAN_1="2985.0" MEAN_2="3039.0" MODIFIED="2023-11-22 19:20:04 +0000" MODIFIED_BY="[Empty name]" ORDER="200" SD_1="335.0" SD_2="350.0" SE="19.624302053964268" STUDY_ID="STD-Oawada-2019" TOTAL_1="313" TOTAL_2="4611" WEIGHT="5.715177966901253"/>
<CONT_DATA CI_END="-58.89002394118558" CI_START="-110.10997605881442" EFFECT_SIZE="-84.5" ESTIMABLE="YES" MEAN_1="3239.5" MEAN_2="3324.0" MODIFIED="2023-11-22 19:20:04 +0000" MODIFIED_BY="[Empty name]" ORDER="202" SD_1="179.55" SD_2="204.96" SE="13.066554416725328" STUDY_ID="STD-Pugh-2009" TOTAL_1="436" TOTAL_2="434" WEIGHT="5.774649338508426"/>
<CONT_DATA CI_END="184.1163449937952" CI_START="-27.616344993795195" EFFECT_SIZE="78.25" ESTIMABLE="YES" MEAN_1="3443.5" MEAN_2="3365.25" MODIFIED="2023-11-22 19:20:04 +0000" MODIFIED_BY="[Empty name]" ORDER="203" SD_1="706.68" SD_2="805.69" SE="54.014433851262275" STUDY_ID="STD-Raviv-2021" TOTAL_1="216" TOTAL_2="1072" WEIGHT="5.0952935564174515"/>
<CONT_DATA CI_END="141.03954865534786" CI_START="-27.039548655347858" EFFECT_SIZE="57.0" ESTIMABLE="YES" MEAN_1="3355.0" MEAN_2="3298.0" MODIFIED="2023-11-22 19:20:04 +0000" MODIFIED_BY="[Empty name]" ORDER="204" SD_1="539.0" SD_2="522.0" SE="42.87810863783268" STUDY_ID="STD-Rehman-2022" TOTAL_1="301" TOTAL_2="312" WEIGHT="5.342176615493347"/>
<CONT_DATA CI_END="325.84263919977036" CI_START="-59.84263919977039" EFFECT_SIZE="133.0" ESTIMABLE="YES" MEAN_1="3138.0" MEAN_2="3005.0" MODIFIED="2023-11-22 19:20:04 +0000" MODIFIED_BY="[Empty name]" ORDER="261" SD_1="807.0" SD_2="900.0" SE="98.39090958858863" STUDY_ID="STD-Reicher-2021" TOTAL_1="143" TOTAL_2="158" WEIGHT="3.9508705214941515"/>
<CONT_DATA CI_END="343.68954619907794" CI_START="-345.68954619907794" EFFECT_SIZE="-1.0" ESTIMABLE="YES" MEAN_1="3242.0" MEAN_2="3243.0" MODIFIED="2023-11-22 19:20:04 +0000" MODIFIED_BY="[Empty name]" ORDER="205" SD_1="796.5" SD_2="1100.25" SE="175.86524493202174" STUDY_ID="STD-Rottenstreich-2018" TOTAL_1="59" TOTAL_2="60" WEIGHT="2.3163667181436267"/>
<CONT_DATA CI_END="-182.76537469336682" CI_START="-357.2346253066332" EFFECT_SIZE="-270.0" ESTIMABLE="YES" MEAN_1="2760.0" MEAN_2="3030.0" MODIFIED="2023-11-22 19:20:04 +0000" MODIFIED_BY="[Empty name]" ORDER="207" SD_1="675.0" SD_2="594.0" SE="44.50827974122421" STUDY_ID="STD-Tanacan-2020" TOTAL_1="244" TOTAL_2="3104" WEIGHT="5.308220674291001"/>
<CONT_DATA CI_END="-67.3266606940225" CI_START="-132.6733393059775" EFFECT_SIZE="-100.0" ESTIMABLE="YES" MEAN_1="3218.0" MEAN_2="3318.0" MODIFIED="2023-11-22 19:20:04 +0000" MODIFIED_BY="[Empty name]" ORDER="208" SD_1="534.0" SD_2="544.0" SE="16.670377396574956" STUDY_ID="STD-Topcu-2016" TOTAL_1="2091" TOTAL_2="2091" WEIGHT="5.744765997668151"/>
<CONT_DATA CI_END="195.05958559782977" CI_START="164.94041440217023" EFFECT_SIZE="180.0" ESTIMABLE="YES" MEAN_1="3483.0" MEAN_2="3303.0" MODIFIED="2023-11-22 19:20:04 +0000" MODIFIED_BY="[Empty name]" ORDER="209" SD_1="39.6" SD_2="56.4" SE="7.683603227721454" STUDY_ID="STD-Vadakekut-2011" TOTAL_1="59" TOTAL_2="98" WEIGHT="5.806128684226827"/>
<CONT_DATA CI_END="55.923183415814634" CI_START="-281.9231834158146" EFFECT_SIZE="-113.0" ESTIMABLE="YES" MEAN_1="3309.0" MEAN_2="3422.0" MODIFIED="2023-11-22 19:20:04 +0000" MODIFIED_BY="[Empty name]" ORDER="210" SD_1="569.0" SD_2="458.0" SE="86.18688136530015" STUDY_ID="STD-Weissman-2005" TOTAL_1="46" TOTAL_2="538" WEIGHT="4.270324183597632"/>
<CONT_DATA CI_END="63.39969308732424" CI_START="-211.39969308732424" EFFECT_SIZE="-74.0" ESTIMABLE="YES" MEAN_1="3292.0" MEAN_2="3366.0" MODIFIED="2023-11-22 19:20:04 +0000" MODIFIED_BY="[Empty name]" ORDER="211" SD_1="493.0" SD_2="548.0" SE="70.10317239047018" STUDY_ID="STD-Yuen-2019" TOTAL_1="52" TOTAL_2="1249" WEIGHT="4.693849241008516"/>
</CONT_OUTCOME>
<DICH_OUTCOME CHI2="1.1848580884465778" CI_END="1.4066544826703733" CI_START="1.047979170719708" CI_STUDY="95" CI_TOTAL="95" DF="2" EFFECT_MEASURE="RR" EFFECT_SIZE="1.214143565744207" ESTIMABLE="YES" EVENTS_1="206" EVENTS_2="1043" I2="0.0" I2_Q="0.0" ID="CMP-001.12" LOG_CI_END="0.14818743453684027" LOG_CI_START="0.020352650842946105" LOG_EFFECT_SIZE="0.08427004268989319" METHOD="MH" MODIFIED="2023-11-22 19:20:04 +0000" MODIFIED_BY="[Empty name]" NO="12" P_CHI2="0.5529826558810949" P_Q="1.0" P_Z="0.009764536813624667" Q="0.0" RANDOM="NO" SCALE="100.0" SORT_BY="STUDY" STUDIES="3" SUBGROUPS="NO" SUBGROUP_TEST="YES" SWAP_EVENTS="NO" TAU2="0.0" TOTALS="YES" TOTAL_1="2071" TOTAL_2="12062" WEIGHT="100.00000000000001" Z="2.5840580141840137">
<NAME>Fetal Growth Restriction</NAME>
<GROUP_LABEL_1>Reactive Hypoglycaemia</GROUP_LABEL_1>
<GROUP_LABEL_2>Euglycaemia</GROUP_LABEL_2>
<GRAPH_LABEL_1>Euglycaemia</GRAPH_LABEL_1>
<GRAPH_LABEL_2>Reactive Hypoglycaemia</GRAPH_LABEL_2>
<DICH_DATA CI_END="1.8396020223591634" CI_START="0.4158178821134127" EFFECT_SIZE="0.8746081504702194" ESTIMABLE="YES" EVENTS_1="9" EVENTS_2="22" LOG_CI_END="0.26472387834217304" LOG_CI_START="-0.38109683790934007" LOG_EFFECT_SIZE="-0.058186479783583565" MODIFIED="2023-11-22 19:20:04 +0000" MODIFIED_BY="[Empty name]" ORDER="128" O_E="0.0" SE="0.3793582855902426" STUDY_ID="STD-Calfee-1999" TOTAL_1="116" TOTAL_2="248" VAR="0.14391270884596805" WEIGHT="5.123877781164579"/>
<DICH_DATA CI_END="1.4177942762240703" CI_START="1.0344007645723263" EFFECT_SIZE="1.2110191919752744" ESTIMABLE="YES" EVENTS_1="161" EVENTS_2="996" LOG_CI_END="0.15161321872971018" LOG_CI_START="0.014688832879123802" LOG_EFFECT_SIZE="0.08315102580441702" MODIFIED="2023-11-22 19:20:04 +0000" MODIFIED_BY="[Empty name]" ORDER="129" O_E="0.0" SE="0.08043006203527558" STUDY_ID="STD-Melamed-2013" TOTAL_1="1519" TOTAL_2="11380" VAR="0.00646899487899828" WEIGHT="85.71968080504747"/>
<DICH_DATA CI_END="2.34596057384063" CI_START="0.8758117260752482" EFFECT_SIZE="1.4333944954128441" ESTIMABLE="YES" EVENTS_1="36" EVENTS_2="25" LOG_CI_END="0.37032070909778114" LOG_CI_START="-0.057589244419432466" LOG_EFFECT_SIZE="0.15636573233917436" MODIFIED="2023-11-22 19:20:04 +0000" MODIFIED_BY="[Empty name]" ORDER="130" O_E="0.0" SE="0.25135642488444293" STUDY_ID="STD-Pugh-2009" TOTAL_1="436" TOTAL_2="434" VAR="0.0631800523306886" WEIGHT="9.156441413787961"/>
</DICH_OUTCOME>
<DICH_OUTCOME CHI2="3.416268817820619" CI_END="1.48791050508765" CI_START="0.5397255225297535" CI_STUDY="95" CI_TOTAL="95" DF="3" EFFECT_MEASURE="RR" EFFECT_SIZE="0.8961379775659222" ESTIMABLE="YES" EVENTS_1="24" EVENTS_2="38" I2="12.184896447527633" I2_Q="100.0" ID="CMP-001.13" LOG_CI_END="0.1725768100301152" LOG_CI_START="-0.267827044540391" LOG_EFFECT_SIZE="-0.04762511725513792" METHOD="MH" MODIFIED="2023-11-22 19:20:04 +0000" MODIFIED_BY="[Empty name]" NO="13" P_CHI2="0.3317853399864239" P_Q="0.0" P_Z="0.6716390182159234" Q="2.8778162381088874E-33" RANDOM="NO" SCALE="100.0" SORT_BY="STUDY" STUDIES="5" SUBGROUPS="NO" SUBGROUP_TEST="YES" SWAP_EVENTS="NO" TAU2="0.0" TOTALS="YES" TOTAL_1="4500" TOTAL_2="18412" WEIGHT="100.00000000000001" Z="0.4238996258132143">
<NAME>Perinatal mortality</NAME>
<GROUP_LABEL_1>Reactive Hypoglycaemia</GROUP_LABEL_1>
<GROUP_LABEL_2>Euglycaemia</GROUP_LABEL_2>
<GRAPH_LABEL_1>Euglycaemia</GRAPH_LABEL_1>
<GRAPH_LABEL_2>Reactive Hypoglycaemia</GRAPH_LABEL_2>
<DICH_DATA CI_END="17.60729373658325" CI_START="0.5936856993519752" EFFECT_SIZE="3.233140655105973" ESTIMABLE="YES" EVENTS_1="2" EVENTS_2="4" LOG_CI_END="1.2456926094830312" LOG_CI_START="-0.22644341219458386" LOG_EFFECT_SIZE="0.5096245986442236" MODIFIED="2023-11-22 19:20:04 +0000" MODIFIED_BY="[Empty name]" ORDER="131" O_E="0.0" SE="0.8647399863242646" STUDY_ID="STD-Kwon-2018" TOTAL_1="519" TOTAL_2="3356" VAR="0.7477752439480894" WEIGHT="3.5612465874735517"/>
<DICH_DATA CI_END="0.0" CI_START="0.0" EFFECT_SIZE="0.0" ESTIMABLE="NO" EVENTS_1="0" EVENTS_2="0" LOG_CI_END="0.0" LOG_CI_START="0.0" LOG_EFFECT_SIZE="0.0" MODIFIED="2023-11-22 19:20:04 +0000" MODIFIED_BY="[Empty name]" ORDER="132" O_E="0.0" SE="0.0" STUDY_ID="STD-Melamed-2013" TOTAL_1="1519" TOTAL_2="11380" VAR="0.0" WEIGHT="0.0"/>
<DICH_DATA CI_END="77.27139281958713" CI_START="0.12917652997313123" EFFECT_SIZE="3.159375" ESTIMABLE="YES" EVENTS_1="1" EVENTS_2="0" LOG_CI_END="1.88801874048897" LOG_CI_START="-0.8888163859467799" LOG_EFFECT_SIZE="0.49960117727109504" MODIFIED="2023-11-22 19:20:04 +0000" MODIFIED_BY="[Empty name]" ORDER="133" O_E="0.0" SE="1.6311266988239208" STUDY_ID="STD-Rehman-2022" TOTAL_1="319" TOTAL_2="336" VAR="2.6605743076162214" WEIGHT="1.618829152944283"/>
<DICH_DATA CI_END="1.316339009480927" CI_START="0.4273215303569945" EFFECT_SIZE="0.75" ESTIMABLE="YES" EVENTS_1="21" EVENTS_2="28" LOG_CI_END="0.11936775172966742" LOG_CI_START="-0.36924522494626727" LOG_EFFECT_SIZE="-0.12493873660829995" MODIFIED="2023-11-22 19:20:04 +0000" MODIFIED_BY="[Empty name]" ORDER="134" O_E="0.0" SE="0.28701368117268644" STUDY_ID="STD-Topcu-2016" TOTAL_1="2091" TOTAL_2="2091" VAR="0.08237685318029651" WEIGHT="93.06244092988449"/>
<DICH_DATA CI_END="31.783109924004137" CI_START="0.10355836671066462" EFFECT_SIZE="1.8142235123367199" ESTIMABLE="YES" EVENTS_1="0" EVENTS_2="6" LOG_CI_END="1.5021963899372477" LOG_CI_START="-0.9848148077363866" LOG_EFFECT_SIZE="0.2586907911004306" MODIFIED="2023-11-22 19:20:04 +0000" MODIFIED_BY="[Empty name]" ORDER="135" O_E="0.0" SE="1.460882688417469" STUDY_ID="STD-Yuen-2019" TOTAL_1="52" TOTAL_2="1249" VAR="2.1341782293178517" WEIGHT="1.7574833296976868"/>
</DICH_OUTCOME>
<DICH_OUTCOME CHI2="1.9121292938376302" CI_END="1.0466467681909155" CI_START="0.23533705002357402" CI_STUDY="95" CI_TOTAL="95" DF="2" EFFECT_MEASURE="RR" EFFECT_SIZE="0.4963010808398039" ESTIMABLE="YES" EVENTS_1="9" EVENTS_2="63" I2="0.0" I2_Q="0.0" ID="CMP-001.14" LOG_CI_END="0.019800136779956425" LOG_CI_START="-0.6283096947784126" LOG_EFFECT_SIZE="-0.30425477899922804" METHOD="MH" MODIFIED="2023-11-22 19:20:04 +0000" MODIFIED_BY="[Empty name]" NO="14" P_CHI2="0.3844027474177396" P_Q="1.0" P_Z="0.06573772381480018" Q="0.0" RANDOM="NO" SCALE="100.0" SORT_BY="STUDY" STUDIES="3" SUBGROUPS="NO" SUBGROUP_TEST="YES" SWAP_EVENTS="NO" TAU2="0.0" TOTALS="YES" TOTAL_1="2054" TOTAL_2="12788" WEIGHT="100.0" Z="1.8402078781271354">
<NAME>Shoulder Dystocia</NAME>
<GROUP_LABEL_1>Reactive Hypoglycaemia</GROUP_LABEL_1>
<GROUP_LABEL_2>Euglycaemia</GROUP_LABEL_2>
<GRAPH_LABEL_1>Euglycaemia</GRAPH_LABEL_1>
<GRAPH_LABEL_2>Reactive Hypoglycaemia</GRAPH_LABEL_2>
<DICH_DATA CI_END="1.7690387151841072" CI_START="0.006656380686586979" EFFECT_SIZE="0.10851449275362318" ESTIMABLE="YES" EVENTS_1="0" EVENTS_2="34" LOG_CI_END="0.24773733749244695" LOG_CI_START="-2.176761848172222" LOG_EFFECT_SIZE="-0.9645122553398876" MODIFIED="2023-11-22 19:20:04 +0000" MODIFIED_BY="[Empty name]" ORDER="136" O_E="0.0" SE="1.4241628231239527" STUDY_ID="STD-Melamed-2013" TOTAL_1="1519" TOTAL_2="11380" VAR="2.0282397467683873" WEIGHT="33.53418513919771"/>
<DICH_DATA CI_END="2.6248370119128484" CI_START="0.23394568252777587" EFFECT_SIZE="0.783625730994152" ESTIMABLE="YES" EVENTS_1="3" EVENTS_2="19" LOG_CI_END="0.4191023412564532" LOG_CI_START="-0.6308849653111457" LOG_EFFECT_SIZE="-0.10589131202734624" MODIFIED="2023-11-22 19:20:04 +0000" MODIFIED_BY="[Empty name]" ORDER="137" O_E="0.0" SE="0.6167677413987996" STUDY_ID="STD-Raviv-2021" TOTAL_1="216" TOTAL_2="1072" VAR="0.38040244683017654" WEIGHT="26.286934258217034"/>
<DICH_DATA CI_END="1.718670946432758" CI_START="0.23238439120550383" EFFECT_SIZE="0.631974921630094" ESTIMABLE="YES" EVENTS_1="6" EVENTS_2="10" LOG_CI_END="0.2351927354259096" LOG_CI_START="-0.6337930459932964" LOG_EFFECT_SIZE="-0.19930015528369344" MODIFIED="2023-11-22 19:20:04 +0000" MODIFIED_BY="[Empty name]" ORDER="138" O_E="0.0" SE="0.5104465495546342" STUDY_ID="STD-Rehman-2022" TOTAL_1="319" TOTAL_2="336" VAR="0.26055567995223167" WEIGHT="40.17888060258526"/>
</DICH_OUTCOME>
<DICH_OUTCOME CHI2="18.571438016940682" CI_END="1.3526646391609298" CI_START="0.6803177650816864" CI_STUDY="95" CI_TOTAL="95" DF="8" EFFECT_MEASURE="RR" EFFECT_SIZE="0.9592923351194824" ESTIMABLE="YES" EVENTS_1="184" EVENTS_2="478" I2="56.92309883218263" I2_Q="0.0" ID="CMP-001.15" LOG_CI_END="0.13119013701521023" LOG_CI_START="-0.16728818819537572" LOG_EFFECT_SIZE="-0.018049025590082785" METHOD="MH" MODIFIED="2023-11-22 19:20:04 +0000" MODIFIED_BY="[Empty name]" NO="15" P_CHI2="0.017327494073188898" P_Q="1.0" P_Z="0.8126268558635488" Q="0.0" RANDOM="YES" SCALE="100.0" SORT_BY="STUDY" STUDIES="9" SUBGROUPS="NO" SUBGROUP_TEST="YES" SWAP_EVENTS="NO" TAU2="0.1330063553536145" TOTALS="YES" TOTAL_1="5160" TOTAL_2="19374" WEIGHT="99.99999999999997" Z="0.23703858621992419">
<NAME>Preeclampsia Toxemia</NAME>
<GROUP_LABEL_1>Reactive Hypoglycaemia</GROUP_LABEL_1>
<GROUP_LABEL_2>Euglycaemia</GROUP_LABEL_2>
<GRAPH_LABEL_1>Euglycaemia</GRAPH_LABEL_1>
<GRAPH_LABEL_2>Reactive Hypoglycaemia</GRAPH_LABEL_2>
<DICH_DATA CI_END="39.14786554279053" CI_START="0.12378996844224927" EFFECT_SIZE="2.201388888888889" ESTIMABLE="YES" EVENTS_1="0" EVENTS_2="4" LOG_CI_END="1.5927080880221003" LOG_CI_START="-0.9073145477770965" LOG_EFFECT_SIZE="0.3426967701225018" MODIFIED="2023-11-22 19:20:04 +0000" MODIFIED_BY="[Empty name]" ORDER="139" O_E="0.0" SE="1.4685256715800818" STUDY_ID="STD-Delibas-2018" TOTAL_1="15" TOTAL_2="316" VAR="2.1565676480897302" WEIGHT="1.342598374526027"/>
<DICH_DATA CI_END="1.8389800148994484" CI_START="0.34091218150403074" EFFECT_SIZE="0.7917895481892179" ESTIMABLE="YES" EVENTS_1="6" EVENTS_2="49" LOG_CI_END="0.2645770095719266" LOG_CI_START="-0.467357480245257" LOG_EFFECT_SIZE="-0.10139023533666522" MODIFIED="2023-11-22 19:20:04 +0000" MODIFIED_BY="[Empty name]" ORDER="140" O_E="0.0" SE="0.4299419424527714" STUDY_ID="STD-Kwon-2018" TOTAL_1="519" TOTAL_2="3356" VAR="0.1848500738800622" WEIGHT="9.670964789956173"/>
<DICH_DATA CI_END="1.3215688259699698" CI_START="0.21341584427313903" EFFECT_SIZE="0.5310778914240756" ESTIMABLE="YES" EVENTS_1="5" EVENTS_2="31" LOG_CI_END="0.12108978567477893" LOG_CI_START="-0.6707733411207453" LOG_EFFECT_SIZE="-0.27484177772298324" MODIFIED="2023-11-22 19:20:04 +0000" MODIFIED_BY="[Empty name]" ORDER="141" O_E="0.0" SE="0.4651443204653861" STUDY_ID="STD-Lurie-1998" TOTAL_1="82" TOTAL_2="270" VAR="0.2163592388612058" WEIGHT="8.798743740890338"/>
<DICH_DATA CI_END="1.2770984507301042" CI_START="0.22342868909338442" EFFECT_SIZE="0.5341726618705036" ESTIMABLE="YES" EVENTS_1="6" EVENTS_2="24" LOG_CI_END="0.10622437804708089" LOG_CI_START="-0.6508610625767711" LOG_EFFECT_SIZE="-0.27231834226484514" MODIFIED="2023-11-22 19:20:04 +0000" MODIFIED_BY="[Empty name]" ORDER="142" O_E="0.0" SE="0.4447157354558228" STUDY_ID="STD-Ma-2013" TOTAL_1="139" TOTAL_2="297" VAR="0.19777208536201338" WEIGHT="9.293164115320321"/>
<DICH_DATA CI_END="1.3881212443375042" CI_START="0.5531072435309984" EFFECT_SIZE="0.8762305148431755" ESTIMABLE="YES" EVENTS_1="20" EVENTS_2="171" LOG_CI_END="0.14242740087898462" LOG_CI_START="-0.25719065394279783" LOG_EFFECT_SIZE="-0.057381626531906635" MODIFIED="2023-11-22 19:20:04 +0000" MODIFIED_BY="[Empty name]" ORDER="143" O_E="0.0" SE="0.23473762354358946" STUDY_ID="STD-Melamed-2013" TOTAL_1="1519" TOTAL_2="11380" VAR="0.05510175190689193" WEIGHT="16.341551569188905"/>
<DICH_DATA CI_END="6.946699195012544" CI_START="1.7472863157960739" EFFECT_SIZE="3.4839449541284404" ESTIMABLE="YES" EVENTS_1="35" EVENTS_2="10" LOG_CI_END="0.841778493523186" LOG_CI_START="0.24236407566521465" LOG_EFFECT_SIZE="0.5420712845942003" MODIFIED="2023-11-22 19:20:04 +0000" MODIFIED_BY="[Empty name]" ORDER="144" O_E="0.0" SE="0.3520989961989943" STUDY_ID="STD-Pugh-2009" TOTAL_1="436" TOTAL_2="434" VAR="0.1239737031243394" WEIGHT="11.961933363960991"/>
<DICH_DATA CI_END="1.6356629925468584" CI_START="0.5193723978884206" EFFECT_SIZE="0.9216931216931217" ESTIMABLE="YES" EVENTS_1="13" EVENTS_2="70" LOG_CI_END="0.21369382772523265" LOG_CI_START="-0.2845211347284321" LOG_EFFECT_SIZE="-0.03541365350159975" MODIFIED="2023-11-22 19:20:04 +0000" MODIFIED_BY="[Empty name]" ORDER="145" O_E="0.0" SE="0.29265393514912125" STUDY_ID="STD-Raviv-2021" TOTAL_1="216" TOTAL_2="1072" VAR="0.08564632575826607" WEIGHT="14.058726925956076"/>
<DICH_DATA CI_END="2.8669939498929535" CI_START="0.42580947646113665" EFFECT_SIZE="1.1048951048951048" ESTIMABLE="YES" EVENTS_1="8" EVENTS_2="8" LOG_CI_END="0.45742677647251256" LOG_CI_START="-0.37078467749379096" LOG_EFFECT_SIZE="0.04332104948936077" MODIFIED="2023-11-22 19:20:04 +0000" MODIFIED_BY="[Empty name]" ORDER="146" O_E="0.0" SE="0.48649550777262307" STUDY_ID="STD-Reicher-2021" TOTAL_1="143" TOTAL_2="158" VAR="0.23667787908294236" WEIGHT="8.315145870543263"/>
<DICH_DATA CI_END="1.0744263209036222" CI_START="0.6255473492162248" EFFECT_SIZE="0.8198198198198198" ESTIMABLE="YES" EVENTS_1="91" EVENTS_2="111" LOG_CI_END="0.031176638978589116" LOG_CI_START="-0.20373981190971682" LOG_EFFECT_SIZE="-0.08628158646556386" MODIFIED="2023-11-22 19:20:04 +0000" MODIFIED_BY="[Empty name]" ORDER="147" O_E="0.0" SE="0.13799108610697713" STUDY_ID="STD-Topcu-2016" TOTAL_1="2091" TOTAL_2="2091" VAR="0.019041539844983177" WEIGHT="20.217171249657877"/>
</DICH_OUTCOME>
</COMPARISON>
<COMPARISON ID="CMP-002" MODIFIED="2025-03-03 12:55:58 +0000" MODIFIED_BY="[Empty name]" NO="2">
<NAME>Subgroup Analysis of &lt; 4 mmol/l</NAME>
<DICH_OUTCOME CHI2="3.3176870214017877" CI_END="0.9662780276142039" CI_START="0.7132113895688725" CI_STUDY="95" CI_TOTAL="95" DF="5" EFFECT_MEASURE="RR" EFFECT_SIZE="0.8301569097373073" ESTIMABLE="YES" EVENTS_1="176" EVENTS_2="1378" I2="0.0" I2_Q="0.0" ID="CMP-002.01" LOG_CI_END="-0.014897895855863916" LOG_CI_START="-0.14678173001236358" LOG_EFFECT_SIZE="-0.08083981293411376" METHOD="MH" MODIFIED="2023-11-25 19:29:33 +0000" MODIFIED_BY="[Empty name]" NO="1" P_CHI2="0.651134986335042" P_Q="1.0" P_Z="0.016271511057321962" Q="0.0" RANDOM="NO" SCALE="18.15673550368661" SORT_BY="STUDY" STUDIES="6" SUBGROUPS="NO" SUBGROUP_TEST="YES" SWAP_EVENTS="NO" TAU2="0.0" TOTALS="YES" TOTAL_1="1998" TOTAL_2="13524" WEIGHT="99.99999999999999" Z="2.4027679037569074">
<NAME>Large for Gestational Age</NAME>
<GROUP_LABEL_1>Reactive Hypoglycaemia</GROUP_LABEL_1>
<GROUP_LABEL_2>Euglycaemia</GROUP_LABEL_2>
<GRAPH_LABEL_1>Euglycemia</GRAPH_LABEL_1>
<GRAPH_LABEL_2>Reactive Hypoglycemia</GRAPH_LABEL_2>
<DICH_DATA CI_END="17.132787115866567" CI_START="0.06346632314456363" EFFECT_SIZE="1.042763157894737" ESTIMABLE="YES" EVENTS_1="0" EVENTS_2="9" LOG_CI_END="1.2338280185744575" LOG_CI_START="-1.197456661356462" LOG_EFFECT_SIZE="0.018185678608997797" MODIFIED="2023-02-02 09:11:11 +0000" MODIFIED_BY="[Empty name]" ORDER="135" O_E="0.0" SE="1.4281486560446865" STUDY_ID="STD-Delibas-2018" TOTAL_1="15" TOTAL_2="316" VAR="2.0396085837622446" WEIGHT="0.25755418953801656"/>
<DICH_DATA CI_END="0.963869024235268" CI_START="0.668463039772594" EFFECT_SIZE="0.8026897394902661" ESTIMABLE="YES" EVENTS_1="117" EVENTS_2="1092" LOG_CI_END="-0.01598197638392483" LOG_CI_START="-0.17492260046865668" LOG_EFFECT_SIZE="-0.09545228842629078" MODIFIED="2023-02-02 09:11:11 +0000" MODIFIED_BY="[Empty name]" ORDER="139" O_E="0.0" SE="0.09336250935614955" STUDY_ID="STD-Melamed-2013" TOTAL_1="1519" TOTAL_2="11380" VAR="0.008716558153277112" WEIGHT="72.55939180839158"/>
<DICH_DATA CI_END="1.2895146428446136" CI_START="0.680686434825876" EFFECT_SIZE="0.936885865457294" ESTIMABLE="YES" EVENTS_1="37" EVENTS_2="196" LOG_CI_END="0.11042627805248205" LOG_CI_START="-0.16705290421980354" LOG_EFFECT_SIZE="-0.02831331308366074" MODIFIED="2023-02-02 09:11:11 +0000" MODIFIED_BY="[Empty name]" ORDER="141" O_E="0.0" SE="0.16299264521084503" STUDY_ID="STD-Raviv-2021" TOTAL_1="216" TOTAL_2="1072" VAR="0.026566602392828407" WEIGHT="18.546553806583695"/>
<DICH_DATA CI_END="2.6939641326447927" CI_START="0.6167992955000444" EFFECT_SIZE="1.289044289044289" ESTIMABLE="YES" EVENTS_1="14" EVENTS_2="12" LOG_CI_END="0.4303918092421478" LOG_CI_START="-0.20985613100219985" LOG_EFFECT_SIZE="0.11026783911997401" MODIFIED="2023-02-02 09:11:11 +0000" MODIFIED_BY="[Empty name]" ORDER="259" O_E="0.0" SE="0.3760848093779475" STUDY_ID="STD-Reicher-2021" TOTAL_1="143" TOTAL_2="158" VAR="0.14143978384484712" WEIGHT="3.2167703142885493"/>
<DICH_DATA CI_END="1.3982825927931246" CI_START="0.184902820107133" EFFECT_SIZE="0.5084745762711864" ESTIMABLE="YES" EVENTS_1="5" EVENTS_2="10" LOG_CI_END="0.14559495115797114" LOG_CI_START="-0.7330564650029346" LOG_EFFECT_SIZE="-0.2937307569224818" MODIFIED="2023-02-02 09:11:11 +0000" MODIFIED_BY="[Empty name]" ORDER="142" O_E="0.0" SE="0.5161241912475723" STUDY_ID="STD-Rottenstreich-2018" TOTAL_1="59" TOTAL_2="60" VAR="0.2663841807909605" WEIGHT="2.7975271792643803"/>
<DICH_DATA CI_END="1.8230948326047491" CI_START="0.1939894510258281" EFFECT_SIZE="0.5946941783345615" ESTIMABLE="YES" EVENTS_1="3" EVENTS_2="59" LOG_CI_END="0.2608092601008093" LOG_CI_START="-0.7122218859761427" LOG_EFFECT_SIZE="-0.22570631293766666" MODIFIED="2023-02-02 09:11:11 +0000" MODIFIED_BY="[Empty name]" ORDER="146" O_E="0.0" SE="0.5715633117874555" STUDY_ID="STD-Weissman-2005" TOTAL_1="46" TOTAL_2="538" VAR="0.32668461938144405" WEIGHT="2.6222027019337704"/>
</DICH_OUTCOME>
<DICH_OUTCOME CHI2="8.295882981920967" CI_END="1.7364146718145006" CI_START="1.0925107914487375" CI_STUDY="95" CI_TOTAL="95" DF="5" EFFECT_MEASURE="RR" EFFECT_SIZE="1.377335023655196" ESTIMABLE="YES" EVENTS_1="246" EVENTS_2="1662" I2="39.729140214533054" I2_Q="0.0" ID="CMP-002.02" LOG_CI_END="0.23965344674807065" LOG_CI_START="0.03842573547631915" LOG_EFFECT_SIZE="0.13903959111219483" METHOD="MH" MODIFIED="2023-11-25 19:30:54 +0000" MODIFIED_BY="[Empty name]" NO="2" P_CHI2="0.1406654167636322" P_Q="1.0" P_Z="0.006758818699286891" Q="0.0" RANDOM="YES" SCALE="42.74509380680818" SORT_BY="STUDY" STUDIES="6" SUBGROUPS="NO" SUBGROUP_TEST="YES" SWAP_EVENTS="NO" TAU2="0.025133081868331297" TOTALS="YES" TOTAL_1="2455" TOTAL_2="20150" WEIGHT="100.0" Z="2.708499632409554">
<NAME>Small for Gestational Age</NAME>
<GROUP_LABEL_1>Reactive Hypoglycaemia</GROUP_LABEL_1>
<GROUP_LABEL_2>Euglycaemia</GROUP_LABEL_2>
<GRAPH_LABEL_1>Euglycemia</GRAPH_LABEL_1>
<GRAPH_LABEL_2>Reactive Hypoglycemia</GRAPH_LABEL_2>
<DICH_DATA CI_END="11.311677657509334" CI_START="1.2218258044865822" EFFECT_SIZE="3.7176470588235295" ESTIMABLE="YES" EVENTS_1="3" EVENTS_2="17" LOG_CI_END="1.0535270207845435" LOG_CI_START="0.08700929302367864" LOG_EFFECT_SIZE="0.5702681569041111" MODIFIED="2023-11-22 19:17:48 +0000" MODIFIED_BY="[Empty name]" ORDER="149" O_E="0.0" SE="0.5677372976266453" STUDY_ID="STD-Delibas-2018" TOTAL_1="15" TOTAL_2="316" VAR="0.32232563911640605" WEIGHT="4.021124897474011"/>
<DICH_DATA CI_END="1.6346242292488897" CI_START="1.1105699153181445" EFFECT_SIZE="1.3473546273546273" ESTIMABLE="YES" EVENTS_1="97" EVENTS_2="814" LOG_CI_END="0.2134179319687519" LOG_CI_START="0.04554590451536291" LOG_EFFECT_SIZE="0.12948191824205738" MODIFIED="2023-11-22 19:17:48 +0000" MODIFIED_BY="[Empty name]" ORDER="150" O_E="0.0" SE="0.09860885990605847" STUDY_ID="STD-Duhl-2000" TOTAL_1="600" TOTAL_2="6784" VAR="0.009723707251972667" WEIGHT="40.08329364400215"/>
<DICH_DATA CI_END="1.5289464978317253" CI_START="1.0642761715304034" EFFECT_SIZE="1.2756258562710177" ESTIMABLE="YES" EVENTS_1="126" EVENTS_2="740" LOG_CI_END="0.18439228848427028" LOG_CI_START="0.027054338681435242" LOG_EFFECT_SIZE="0.10572331358285277" MODIFIED="2023-11-22 19:17:48 +0000" MODIFIED_BY="[Empty name]" ORDER="154" O_E="0.0" SE="0.0924210905495977" STUDY_ID="STD-Melamed-2013" TOTAL_1="1519" TOTAL_2="11380" VAR="0.008541657978376936" WEIGHT="41.49029569809073"/>
<DICH_DATA CI_END="3.2163165560343914" CI_START="0.7968927844330971" EFFECT_SIZE="1.6009557945041817" ESTIMABLE="YES" EVENTS_1="10" EVENTS_2="31" LOG_CI_END="0.5073587862745719" LOG_CI_START="-0.09860010553147658" LOG_EFFECT_SIZE="0.20437934037154767" MODIFIED="2023-11-22 19:17:48 +0000" MODIFIED_BY="[Empty name]" ORDER="156" O_E="0.0" SE="0.3559432525917634" STUDY_ID="STD-Raviv-2021" TOTAL_1="216" TOTAL_2="1072" VAR="0.1266955990656039" WEIGHT="9.202312140248074"/>
<DICH_DATA CI_END="56.09023027577795" CI_START="0.9034566824707692" EFFECT_SIZE="7.11864406779661" ESTIMABLE="YES" EVENTS_1="7" EVENTS_2="1" LOG_CI_END="1.7488872229885575" LOG_CI_START="-0.04409266547704507" LOG_EFFECT_SIZE="0.8523972787557562" MODIFIED="2023-11-22 19:17:48 +0000" MODIFIED_BY="[Empty name]" ORDER="158" O_E="0.0" SE="1.0532052618782832" STUDY_ID="STD-Rottenstreich-2018" TOTAL_1="59" TOTAL_2="60" VAR="1.1092413236481034" WEIGHT="1.2316699909675113"/>
<DICH_DATA CI_END="1.8230948326047491" CI_START="0.1939894510258281" EFFECT_SIZE="0.5946941783345615" ESTIMABLE="YES" EVENTS_1="3" EVENTS_2="59" LOG_CI_END="0.2608092601008093" LOG_CI_START="-0.7122218859761427" LOG_EFFECT_SIZE="-0.22570631293766666" MODIFIED="2023-11-22 19:17:48 +0000" MODIFIED_BY="[Empty name]" ORDER="165" O_E="0.0" SE="0.5715633117874555" STUDY_ID="STD-Weissman-2005" TOTAL_1="46" TOTAL_2="538" VAR="0.32668461938144405" WEIGHT="3.9713036292175343"/>
</DICH_OUTCOME>
<DICH_OUTCOME CHI2="8.927773833568963" CI_END="1.719219583528346" CI_START="1.2172415455609116" CI_STUDY="95" CI_TOTAL="95" DF="5" EFFECT_MEASURE="RR" EFFECT_SIZE="1.4466186446374285" ESTIMABLE="YES" EVENTS_1="754" EVENTS_2="2191" I2="43.99499703722667" I2_Q="0.0" ID="CMP-002.03" LOG_CI_END="0.2353313495342574" LOG_CI_START="0.08537676680470971" LOG_EFFECT_SIZE="0.16035405816948356" METHOD="MH" MODIFIED="2025-03-03 12:51:40 +0000" MODIFIED_BY="[Empty name]" NO="3" P_CHI2="0.11198005486157414" P_Q="1.0" P_Z="2.767764652184811E-5" Q="0.0" RANDOM="YES" SCALE="32.76146090099596" SORT_BY="STUDY" STUDIES="6" SUBGROUPS="NO" SUBGROUP_TEST="YES" SWAP_EVENTS="NO" TAU2="0.014563666863160437" TOTALS="YES" TOTAL_1="7102" TOTAL_2="29961" WEIGHT="100.00000000000001" Z="4.191778244668478">
<NAME>Low Birth Weight</NAME>
<GROUP_LABEL_1>Reactive Hypoglycaemia</GROUP_LABEL_1>
<GROUP_LABEL_2>Euglycaemia</GROUP_LABEL_2>
<GRAPH_LABEL_1>Euglycemia</GRAPH_LABEL_1>
<GRAPH_LABEL_2>Reactive Hypoglycemia</GRAPH_LABEL_2>
<DICH_DATA CI_END="3.1409353566119185" CI_START="0.9381865344942574" EFFECT_SIZE="1.716619718309859" ESTIMABLE="YES" EVENTS_1="11" EVENTS_2="50" LOG_CI_END="0.4970589983037481" LOG_CI_START="-0.0277108046406267" LOG_EFFECT_SIZE="0.23467409683156068" MODIFIED="2025-03-03 12:51:40 +0000" MODIFIED_BY="[Empty name]" ORDER="398" O_E="0.0" SE="0.3082523799019447" STUDY_ID="STD-Bayraktar-2020" TOTAL_1="71" TOTAL_2="554" VAR="0.09501952971521285" WEIGHT="7.080284756391791"/>
<DICH_DATA CI_END="1.544650795994128" CI_START="1.1362605705439066" EFFECT_SIZE="1.324811607266251" ESTIMABLE="YES" EVENTS_1="171" EVENTS_2="967" LOG_CI_END="0.1888303125541584" LOG_CI_START="0.05547793645667794" LOG_EFFECT_SIZE="0.12215412450541818" MODIFIED="2023-02-02 09:13:44 +0000" MODIFIED_BY="[Empty name]" ORDER="169" O_E="0.0" SE="0.07833184582456774" STUDY_ID="STD-Melamed-2013" TOTAL_1="1519" TOTAL_2="11380" VAR="0.006135878070283852" WEIGHT="37.482961040218356"/>
<DICH_DATA CI_END="5.850191247951106" CI_START="1.4392375233753103" EFFECT_SIZE="2.9016917070862416" ESTIMABLE="YES" EVENTS_1="8" EVENTS_2="79" LOG_CI_END="0.7671700637868312" LOG_CI_START="0.15813247328246646" LOG_EFFECT_SIZE="0.4626512685346489" MODIFIED="2023-02-02 09:13:44 +0000" MODIFIED_BY="[Empty name]" ORDER="170" O_E="0.0" SE="0.3577516954469587" STUDY_ID="STD-Nayak-2019" TOTAL_1="107" TOTAL_2="3066" VAR="0.12798627559517348" WEIGHT="5.442866008292668"/>
<DICH_DATA CI_END="2.2693926060898333" CI_START="0.3460958397204953" EFFECT_SIZE="0.8862433862433863" ESTIMABLE="YES" EVENTS_1="5" EVENTS_2="28" LOG_CI_END="0.35590963555380145" LOG_CI_START="-0.4608036211545616" LOG_EFFECT_SIZE="-0.05244699280038008" MODIFIED="2023-02-02 09:13:44 +0000" MODIFIED_BY="[Empty name]" ORDER="174" O_E="0.0" SE="0.4797414097863145" STUDY_ID="STD-Raviv-2021" TOTAL_1="216" TOTAL_2="1072" VAR="0.23015182026376058" WEIGHT="3.1705399825722242"/>
<DICH_DATA CI_END="22.22648340797167" CI_START="1.1632357218570764" EFFECT_SIZE="5.084745762711864" ESTIMABLE="YES" EVENTS_1="10" EVENTS_2="2" LOG_CI_END="1.3468707556668946" LOG_CI_START="0.06566773048814185" LOG_EFFECT_SIZE="0.7062692430775183" MODIFIED="2023-02-02 09:13:44 +0000" MODIFIED_BY="[Empty name]" ORDER="175" O_E="0.0" SE="0.7525849990472574" STUDY_ID="STD-Rottenstreich-2018" TOTAL_1="59" TOTAL_2="60" VAR="0.5663841807909604" WEIGHT="1.3355419757962121"/>
<DICH_DATA CI_END="1.5324928277828973" CI_START="1.2600676028640663" EFFECT_SIZE="1.389620294868627" ESTIMABLE="YES" EVENTS_1="549" EVENTS_2="1065" LOG_CI_END="0.18539845065433544" LOG_CI_START="0.10039384572330738" LOG_EFFECT_SIZE="0.1428961481888214" MODIFIED="2023-02-02 09:13:44 +0000" MODIFIED_BY="[Empty name]" ORDER="179" O_E="0.0" SE="0.049932125716066554" STUDY_ID="STD-Yoles-2021" TOTAL_1="5130" TOTAL_2="13829" VAR="0.0024932171785250748" WEIGHT="45.487806236728765"/>
</DICH_OUTCOME>
<DICH_OUTCOME CHI2="2.596063221316897" CI_END="1.0120790213187913" CI_START="0.6401657393554917" CI_STUDY="95" CI_TOTAL="95" DF="4" EFFECT_MEASURE="RR" EFFECT_SIZE="0.8049213097991172" ESTIMABLE="YES" EVENTS_1="79" EVENTS_2="650" I2="0.0" I2_Q="0.0" ID="CMP-002.04" LOG_CI_END="0.0052144227635673775" LOG_CI_START="-0.19370757231466842" LOG_EFFECT_SIZE="-0.09424657477555054" METHOD="MH" MODIFIED="2025-03-03 12:52:39 +0000" MODIFIED_BY="[Empty name]" NO="4" P_CHI2="0.6275208004122853" P_Q="1.0" P_Z="0.06328137864862048" Q="0.0" RANDOM="NO" SCALE="77.5658583118775" SORT_BY="STUDY" STUDIES="5" SUBGROUPS="NO" SUBGROUP_TEST="YES" SWAP_EVENTS="NO" TAU2="0.0" TOTALS="YES" TOTAL_1="1911" TOTAL_2="13604" WEIGHT="99.99999999999999" Z="1.857209326235543">
<NAME>Macrosomia</NAME>
<GROUP_LABEL_1>Reactive Hypoglycaemia</GROUP_LABEL_1>
<GROUP_LABEL_2>Euglycaemia</GROUP_LABEL_2>
<GRAPH_LABEL_1>Euglycemia</GRAPH_LABEL_1>
<GRAPH_LABEL_2>Reactive Hypoglycemia</GRAPH_LABEL_2>
<DICH_DATA CI_END="2.268366655661433" CI_START="0.04294469869406697" EFFECT_SIZE="0.312112676056338" ESTIMABLE="YES" EVENTS_1="1" EVENTS_2="25" LOG_CI_END="0.3557132546566885" LOG_CI_START="-1.367090439982055" LOG_EFFECT_SIZE="-0.5056885926626832" MODIFIED="2025-03-03 12:52:39 +0000" MODIFIED_BY="[Empty name]" ORDER="399" O_E="0.0" SE="1.0119834182466243" STUDY_ID="STD-Bayraktar-2020" TOTAL_1="71" TOTAL_2="554" VAR="1.024110438806122" WEIGHT="3.4078951873419263"/>
<DICH_DATA CI_END="1.1829753984487519" CI_START="0.6760503817706531" EFFECT_SIZE="0.8942879680206869" ESTIMABLE="YES" EVENTS_1="53" EVENTS_2="444" LOG_CI_END="0.07297571298883496" LOG_CI_START="-0.17002093762396442" LOG_EFFECT_SIZE="-0.048522612317564766" MODIFIED="2023-11-22 19:12:34 +0000" MODIFIED_BY="[Empty name]" ORDER="182" O_E="0.0" SE="0.14273743542277825" STUDY_ID="STD-Melamed-2013" TOTAL_1="1519" TOTAL_2="11380" VAR="0.020373975471071788" WEIGHT="62.74116670716202"/>
<DICH_DATA CI_END="1.2512540762589242" CI_START="0.47016363515347703" EFFECT_SIZE="0.767003367003367" ESTIMABLE="YES" EVENTS_1="17" EVENTS_2="110" LOG_CI_END="0.09734550530765396" LOG_CI_START="-0.3277509644559155" LOG_EFFECT_SIZE="-0.11520272957413079" MODIFIED="2023-11-22 19:12:34 +0000" MODIFIED_BY="[Empty name]" ORDER="185" O_E="0.0" SE="0.24970377060058313" STUDY_ID="STD-Raviv-2021" TOTAL_1="216" TOTAL_2="1072" VAR="0.06235197305214864" WEIGHT="22.135965152667136"/>
<DICH_DATA CI_END="1.3982825927931246" CI_START="0.184902820107133" EFFECT_SIZE="0.5084745762711864" ESTIMABLE="YES" EVENTS_1="5" EVENTS_2="10" LOG_CI_END="0.14559495115797114" LOG_CI_START="-0.7330564650029346" LOG_EFFECT_SIZE="-0.2937307569224818" MODIFIED="2023-11-22 19:12:34 +0000" MODIFIED_BY="[Empty name]" ORDER="186" O_E="0.0" SE="0.5161241912475723" STUDY_ID="STD-Rottenstreich-2018" TOTAL_1="59" TOTAL_2="60" VAR="0.2663841807909605" WEIGHT="5.949396853271797"/>
<DICH_DATA CI_END="1.76164122420946" CI_START="0.18780807562214505" EFFECT_SIZE="0.5751960085531005" ESTIMABLE="YES" EVENTS_1="3" EVENTS_2="61" LOG_CI_END="0.24591746468240414" LOG_CI_START="-0.7262857372949831" LOG_EFFECT_SIZE="-0.24018413630628951" MODIFIED="2023-11-22 19:12:34 +0000" MODIFIED_BY="[Empty name]" ORDER="188" O_E="0.0" SE="0.5710769733249819" STUDY_ID="STD-Weissman-2005" TOTAL_1="46" TOTAL_2="538" VAR="0.326128909462022" WEIGHT="5.765576099557114"/>
</DICH_OUTCOME>
<DICH_OUTCOME CHI2="4.201819487654064" CI_END="1.6779894768004402" CI_START="0.8153041084246931" CI_STUDY="95" CI_TOTAL="95" DF="3" EFFECT_MEASURE="RR" EFFECT_SIZE="1.1696459782040036" ESTIMABLE="YES" EVENTS_1="149" EVENTS_2="1004" I2="28.602358839671552" I2_Q="0.0" ID="CMP-002.05" LOG_CI_END="0.22478923290398586" LOG_CI_START="-0.0886803692034097" LOG_EFFECT_SIZE="0.06805443185028813" METHOD="MH" MODIFIED="2025-03-03 12:55:58 +0000" MODIFIED_BY="[Empty name]" NO="5" P_CHI2="0.2404799223128804" P_Q="1.0" P_Z="0.39475901343036024" Q="0.0" RANDOM="YES" SCALE="100.0" SORT_BY="STUDY" STUDIES="4" SUBGROUPS="NO" SUBGROUP_TEST="YES" SWAP_EVENTS="NO" TAU2="0.04591700120018453" TOTALS="YES" TOTAL_1="1664" TOTAL_2="12310" WEIGHT="100.00000000000003" Z="0.8510186283976742">
<NAME>Preterm Delivery</NAME>
<GROUP_LABEL_1>Reactive Hypoglycaemia</GROUP_LABEL_1>
<GROUP_LABEL_2>Euglycaemia</GROUP_LABEL_2>
<GRAPH_LABEL_1>Euglycemia</GRAPH_LABEL_1>
<GRAPH_LABEL_2>Reactive Hypoglycemia</GRAPH_LABEL_2>
<DICH_DATA CI_END="1.890842216278048" CI_START="0.5173874181956313" EFFECT_SIZE="0.9890894663757192" ESTIMABLE="YES" EVENTS_1="9" EVENTS_2="71" LOG_CI_END="0.27665529010428913" LOG_CI_START="-0.2861841366450811" LOG_EFFECT_SIZE="-0.004764423270395928" MODIFIED="2025-03-03 12:55:58 +0000" MODIFIED_BY="[Empty name]" ORDER="402" O_E="0.0" SE="0.3306146653726761" STUDY_ID="STD-Bayraktar-2020" TOTAL_1="71" TOTAL_2="554" VAR="0.10930605695948657" WEIGHT="21.842876676676717"/>
<DICH_DATA CI_END="10.012858402618415" CI_START="1.1050167980412613" EFFECT_SIZE="3.3263157894736843" ESTIMABLE="YES" EVENTS_1="3" EVENTS_2="19" LOG_CI_END="1.0005580746097689" LOG_CI_START="0.043368880049343195" LOG_EFFECT_SIZE="0.5219634773295561" MODIFIED="2023-02-02 09:18:10 +0000" MODIFIED_BY="[Empty name]" ORDER="253" O_E="0.0" SE="0.5622576710477233" STUDY_ID="STD-Delibas-2018" TOTAL_1="15" TOTAL_2="316" VAR="0.31613368865200975" WEIGHT="9.364760824354397"/>
<DICH_DATA CI_END="1.311892016075344" CI_START="0.927678944285851" EFFECT_SIZE="1.1031838470943145" ESTIMABLE="YES" EVENTS_1="134" EVENTS_2="910" LOG_CI_END="0.11789808903915706" LOG_CI_START="-0.032602300559197" LOG_EFFECT_SIZE="0.04264789423998005" MODIFIED="2023-02-02 09:18:10 +0000" MODIFIED_BY="[Empty name]" ORDER="257" O_E="0.0" SE="0.08840467383901672" STUDY_ID="STD-Melamed-2013" TOTAL_1="1519" TOTAL_2="11380" VAR="0.007815386356582927" WEIGHT="63.10008303979201"/>
<DICH_DATA CI_END="3.2618675931291934" CI_START="0.1783424285315021" EFFECT_SIZE="0.7627118644067796" ESTIMABLE="YES" EVENTS_1="3" EVENTS_2="4" LOG_CI_END="0.5134663280284617" LOG_CI_START="-0.7487453237620627" LOG_EFFECT_SIZE="-0.11763949786680053" MODIFIED="2023-02-02 09:18:10 +0000" MODIFIED_BY="[Empty name]" ORDER="260" O_E="0.0" SE="0.7414293723101977" STUDY_ID="STD-Rottenstreich-2018" TOTAL_1="59" TOTAL_2="60" VAR="0.5497175141242937" WEIGHT="5.692279459176897"/>
</DICH_OUTCOME>
<DICH_OUTCOME CHI2="5.858919098094372" CI_END="1.0246035124591595" CI_START="0.7887417464743488" CI_STUDY="95" CI_TOTAL="95" DF="5" EFFECT_MEASURE="RR" EFFECT_SIZE="0.8989702797427676" ESTIMABLE="YES" EVENTS_1="379" EVENTS_2="3160" I2="14.660026597290575" I2_Q="0.0" ID="CMP-002.06" LOG_CI_END="0.010555840354509466" LOG_CI_START="-0.10306517225418099" LOG_EFFECT_SIZE="-0.04625466594983574" METHOD="MH" MODIFIED="2025-03-03 12:54:46 +0000" MODIFIED_BY="[Empty name]" NO="6" P_CHI2="0.3201899089922341" P_Q="1.0" P_Z="0.11053630970086761" Q="0.0" RANDOM="YES" SCALE="48.81525061507242" SORT_BY="STUDY" STUDIES="6" SUBGROUPS="NO" SUBGROUP_TEST="YES" SWAP_EVENTS="NO" TAU2="0.004620692744800203" TOTALS="YES" TOTAL_1="1890" TOTAL_2="13939" WEIGHT="100.00000000000001" Z="1.5957872104314472">
<NAME>Cesarean delivery</NAME>
<GROUP_LABEL_1>Reactive Hypoglycaemia</GROUP_LABEL_1>
<GROUP_LABEL_2>Euglycaemia</GROUP_LABEL_2>
<GRAPH_LABEL_1>Euglycemia</GRAPH_LABEL_1>
<GRAPH_LABEL_2>Reactive Hypoglycemia</GRAPH_LABEL_2>
<DICH_DATA CI_END="1.432580465122107" CI_START="0.874261524400214" EFFECT_SIZE="1.119129117333483" ESTIMABLE="YES" EVENTS_1="36" EVENTS_2="251" LOG_CI_END="0.15611902475955883" LOG_CI_START="-0.058358634168351596" LOG_EFFECT_SIZE="0.04888019529560359" MODIFIED="2025-03-03 12:54:46 +0000" MODIFIED_BY="[Empty name]" ORDER="401" O_E="0.0" SE="0.12598523853578886" STUDY_ID="STD-Bayraktar-2020" TOTAL_1="71" TOTAL_2="554" VAR="0.01587228032891962" WEIGHT="21.73639639754848"/>
<DICH_DATA CI_END="0.9276484849969125" CI_START="0.744051608542234" EFFECT_SIZE="0.8307938056002339" ESTIMABLE="YES" EVENTS_1="284" EVENTS_2="2561" LOG_CI_END="-0.032616560361430354" LOG_CI_START="-0.1283969400888216" LOG_EFFECT_SIZE="-0.08050675022512598" MODIFIED="2023-11-22 19:18:44 +0000" MODIFIED_BY="[Empty name]" ORDER="217" O_E="0.0" SE="0.056261869172395756" STUDY_ID="STD-Melamed-2013" TOTAL_1="1519" TOTAL_2="11380" VAR="0.003165397922771776" WEIGHT="57.21014628687454"/>
<DICH_DATA CI_END="1.7249233410364606" CI_START="0.5946962202816661" EFFECT_SIZE="1.0128205128205128" ESTIMABLE="YES" EVENTS_1="22" EVENTS_2="24" LOG_CI_END="0.2367697989428373" LOG_CI_START="-0.22570482174291528" LOG_EFFECT_SIZE="0.0055324885999610066" MODIFIED="2023-11-22 19:18:44 +0000" MODIFIED_BY="[Empty name]" ORDER="262" O_E="0.0" SE="0.27165988147710457" STUDY_ID="STD-Reicher-2021" TOTAL_1="143" TOTAL_2="158" VAR="0.0737990912041545" WEIGHT="5.680242454947481"/>
<DICH_DATA CI_END="1.3355300818691715" CI_START="0.5544258468965856" EFFECT_SIZE="0.8604954367666232" ESTIMABLE="YES" EVENTS_1="22" EVENTS_2="26" LOG_CI_END="0.12565367464316654" LOG_CI_START="-0.2561565314573911" LOG_EFFECT_SIZE="-0.06525142840711229" MODIFIED="2023-11-22 19:18:44 +0000" MODIFIED_BY="[Empty name]" ORDER="219" O_E="0.0" SE="0.2242772050544691" STUDY_ID="STD-Rottenstreich-2018" TOTAL_1="59" TOTAL_2="60" VAR="0.05030026470704438" WEIGHT="8.110626739987776"/>
<DICH_DATA CI_END="1.3130614754985603" CI_START="0.3604673930336933" EFFECT_SIZE="0.6879795396419437" ESTIMABLE="YES" EVENTS_1="8" EVENTS_2="136" LOG_CI_END="0.1182850595584792" LOG_CI_START="-0.4431340143453969" LOG_EFFECT_SIZE="-0.16242447739345886" MODIFIED="2023-11-22 19:18:44 +0000" MODIFIED_BY="[Empty name]" ORDER="224" O_E="0.0" SE="0.32978034308037285" STUDY_ID="STD-Weissman-2005" TOTAL_1="46" TOTAL_2="538" VAR="0.10875507468220842" WEIGHT="3.928911761337697"/>
<DICH_DATA CI_END="2.0982770321470374" CI_START="0.5133592757467118" EFFECT_SIZE="1.0378679962013295" ESTIMABLE="YES" EVENTS_1="7" EVENTS_2="162" LOG_CI_END="0.32186282684610784" LOG_CI_START="-0.2895785864241833" LOG_EFFECT_SIZE="0.016142120210962233" MODIFIED="2023-11-22 19:18:44 +0000" MODIFIED_BY="[Empty name]" ORDER="225" O_E="0.0" SE="0.35916371283877846" STUDY_ID="STD-Yuen-2019" TOTAL_1="52" TOTAL_2="1249" VAR="0.1289985726201365" WEIGHT="3.333676359304032"/>
</DICH_OUTCOME>
<DICH_OUTCOME CHI2="10.500197737235466" CI_END="823.0854966290913" CI_START="0.06132487302013771" CI_STUDY="95" CI_TOTAL="95" DF="1" EFFECT_MEASURE="RR" EFFECT_SIZE="7.1046191710390785" ESTIMABLE="YES" EVENTS_1="41" EVENTS_2="25" I2="90.4763698263145" I2_Q="0.0" ID="CMP-002.07" LOG_CI_END="2.9154449491681915" LOG_CI_START="-1.212363342374909" LOG_EFFECT_SIZE="0.8515408033966413" METHOD="MH" MODIFIED="2023-11-25 19:36:25 +0000" MODIFIED_BY="[Empty name]" NO="7" P_CHI2="0.0011936220743437032" P_Q="1.0" P_Z="0.41871281834354623" Q="0.0" RANDOM="YES" SCALE="1000.0" SORT_BY="STUDY" STUDIES="2" SUBGROUPS="NO" SUBGROUP_TEST="YES" SWAP_EVENTS="NO" TAU2="10.70081660481199" TOTALS="YES" TOTAL_1="1571" TOTAL_2="12629" WEIGHT="100.0" Z="0.8086564046315248">
<NAME>Neonatal hypoglycemia</NAME>
<GROUP_LABEL_1>Reactive Hypoglycaemia</GROUP_LABEL_1>
<GROUP_LABEL_2>Euglycaemia</GROUP_LABEL_2>
<GRAPH_LABEL_1>Euglycemia</GRAPH_LABEL_1>
<GRAPH_LABEL_2>Reactive Hypoglycemia</GRAPH_LABEL_2>
<DICH_DATA CI_END="155.2173338785637" CI_START="24.314002764537985" EFFECT_SIZE="61.43252139565504" ESTIMABLE="YES" EVENTS_1="41" EVENTS_2="5" LOG_CI_END="2.1909402194186245" LOG_CI_START="1.3858564617413407" LOG_EFFECT_SIZE="1.7883983405799828" MODIFIED="2023-02-02 09:16:08 +0000" MODIFIED_BY="[Empty name]" ORDER="227" O_E="0.0" SE="0.47291018448851013" STUDY_ID="STD-Melamed-2013" TOTAL_1="1519" TOTAL_2="11380" VAR="0.22364404259295667" WEIGHT="53.81634980814649"/>
<DICH_DATA CI_END="9.38340985977554" CI_START="0.035264675103161086" EFFECT_SIZE="0.5752416014726185" ESTIMABLE="YES" EVENTS_1="0" EVENTS_2="20" LOG_CI_END="0.9723606863727874" LOG_CI_START="-1.4526601129977237" LOG_EFFECT_SIZE="-0.24014971331246812" MODIFIED="2023-02-02 09:16:08 +0000" MODIFIED_BY="[Empty name]" ORDER="228" O_E="0.0" SE="1.424469221596794" STUDY_ID="STD-Yuen-2019" TOTAL_1="52" TOTAL_2="1249" VAR="2.029112563276576" WEIGHT="46.18365019185351"/>
</DICH_OUTCOME>
<DICH_OUTCOME CHI2="8.986370482444102" CI_END="8.599253569764842" CI_START="0.6569889695608101" CI_STUDY="95" CI_TOTAL="95" DF="2" EFFECT_MEASURE="RR" EFFECT_SIZE="2.376891823746281" ESTIMABLE="YES" EVENTS_1="17" EVENTS_2="47" I2="77.74407360672222" I2_Q="0.0" ID="CMP-002.08" LOG_CI_END="0.9344607553597152" LOG_CI_START="-0.182441921915238" LOG_EFFECT_SIZE="0.3760094167222386" METHOD="MH" MODIFIED="2023-11-25 19:36:51 +0000" MODIFIED_BY="[Empty name]" NO="8" P_CHI2="0.011184973994468717" P_Q="1.0" P_Z="0.18694914617466676" Q="0.0" RANDOM="YES" SCALE="198.66104226289724" SORT_BY="STUDY" STUDIES="3" SUBGROUPS="NO" SUBGROUP_TEST="YES" SWAP_EVENTS="NO" TAU2="0.997727876025206" TOTALS="YES" TOTAL_1="1677" TOTAL_2="11854" WEIGHT="100.0" Z="1.3196582470758613">
<NAME>5-minute APGAR score &lt; 7</NAME>
<GROUP_LABEL_1>Reactive Hypoglycaemia</GROUP_LABEL_1>
<GROUP_LABEL_2>Euglycaemia</GROUP_LABEL_2>
<GRAPH_LABEL_1>Euglycemia</GRAPH_LABEL_1>
<GRAPH_LABEL_2>Reactive Hypoglycemia</GRAPH_LABEL_2>
<DICH_DATA CI_END="38.0930316970034" CI_START="2.9126353605465107" EFFECT_SIZE="10.533333333333333" ESTIMABLE="YES" EVENTS_1="3" EVENTS_2="6" LOG_CI_END="1.5808455380819" LOG_CI_START="0.46428611771558287" LOG_EFFECT_SIZE="1.0225658278987413" MODIFIED="2023-02-02 09:16:35 +0000" MODIFIED_BY="[Empty name]" ORDER="230" O_E="0.0" SE="0.6558725305814447" STUDY_ID="STD-Delibas-2018" TOTAL_1="15" TOTAL_2="316" VAR="0.430168776371308" WEIGHT="30.14456995325972"/>
<DICH_DATA CI_END="2.812623111920365" CI_START="0.4315584353407172" EFFECT_SIZE="1.1017310149866397" ESTIMABLE="YES" EVENTS_1="5" EVENTS_2="34" LOG_CI_END="0.44911154113097446" LOG_CI_START="-0.364960390150915" LOG_EFFECT_SIZE="0.042075575490029674" MODIFIED="2023-02-02 09:16:35 +0000" MODIFIED_BY="[Empty name]" ORDER="233" O_E="0.0" SE="0.47818988215603225" STUDY_ID="STD-Melamed-2013" TOTAL_1="1519" TOTAL_2="11380" VAR="0.2286655633964" WEIGHT="35.09748922376188"/>
<DICH_DATA CI_END="3.7155949340465853" CI_START="0.5431286041656717" EFFECT_SIZE="1.4205794205794207" ESTIMABLE="YES" EVENTS_1="9" EVENTS_2="7" LOG_CI_END="0.5700283620769547" LOG_CI_START="-0.2650973242480969" LOG_EFFECT_SIZE="0.1524655189144289" MODIFIED="2023-02-02 09:16:35 +0000" MODIFIED_BY="[Empty name]" ORDER="263" O_E="0.0" SE="0.49055696208615396" STUDY_ID="STD-Reicher-2021" TOTAL_1="143" TOTAL_2="158" VAR="0.2406461330511963" WEIGHT="34.75794082297839"/>
</DICH_OUTCOME>
<DICH_OUTCOME CHI2="9.119514994597559" CI_END="2.1227452298724407" CI_START="0.9223662166887635" CI_STUDY="95" CI_TOTAL="95" DF="4" EFFECT_MEASURE="RR" EFFECT_SIZE="1.3992671248448463" ESTIMABLE="YES" EVENTS_1="160" EVENTS_2="1148" I2="56.138018278717475" I2_Q="0.0" ID="CMP-002.09" LOG_CI_END="0.3268978736289929" LOG_CI_START="-0.03509661223367345" LOG_EFFECT_SIZE="0.1459006306976597" METHOD="MH" MODIFIED="2025-03-03 12:53:37 +0000" MODIFIED_BY="[Empty name]" NO="9" P_CHI2="0.05818070044281465" P_Q="1.0" P_Z="0.11412668485015601" Q="0.0" RANDOM="YES" SCALE="7.1274934678580655" SORT_BY="STUDY" STUDIES="5" SUBGROUPS="NO" SUBGROUP_TEST="YES" SWAP_EVENTS="NO" TAU2="0.10928884210124382" TOTALS="YES" TOTAL_1="1716" TOTAL_2="13559" WEIGHT="99.99999999999997" Z="1.5799134664033514">
<NAME>NICU Admission</NAME>
<GROUP_LABEL_1>Reactive Hypoglycaemia</GROUP_LABEL_1>
<GROUP_LABEL_2>Euglycaemia</GROUP_LABEL_2>
<GRAPH_LABEL_1>Euglycemia</GRAPH_LABEL_1>
<GRAPH_LABEL_2>Reactive Hypoglycemia</GRAPH_LABEL_2>
<DICH_DATA CI_END="1.945614741001726" CI_START="0.7091468175068241" EFFECT_SIZE="1.1746175980614872" ESTIMABLE="YES" EVENTS_1="14" EVENTS_2="93" LOG_CI_END="0.2890568480487753" LOG_CI_START="-0.14926384178146046" LOG_EFFECT_SIZE="0.06989650313365739" MODIFIED="2025-03-03 12:53:37 +0000" MODIFIED_BY="[Empty name]" ORDER="400" O_E="0.0" SE="0.25747174292868796" STUDY_ID="STD-Bayraktar-2020" TOTAL_1="71" TOTAL_2="554" VAR="0.06629169840673638" WEIGHT="25.751511936558035"/>
<DICH_DATA CI_END="7.204830348287123" CI_START="1.1719035639476145" EFFECT_SIZE="2.905747126436782" ESTIMABLE="YES" EVENTS_1="4" EVENTS_2="29" LOG_CI_END="0.8576237589639989" LOG_CI_START="0.06889187501945879" LOG_EFFECT_SIZE="0.4632578169917289" MODIFIED="2023-02-02 09:17:05 +0000" MODIFIED_BY="[Empty name]" ORDER="237" O_E="0.0" SE="0.4633050129148159" STUDY_ID="STD-Delibas-2018" TOTAL_1="15" TOTAL_2="316" VAR="0.2146515349919977" WEIGHT="13.957705505223654"/>
<DICH_DATA CI_END="1.2325234346259115" CI_START="0.8640112368267681" EFFECT_SIZE="1.031946751130653" ESTIMABLE="YES" EVENTS_1="127" EVENTS_2="922" LOG_CI_END="0.09079518550055593" LOG_CI_START="-0.06348060930336885" LOG_EFFECT_SIZE="0.013657288098593531" MODIFIED="2023-02-02 09:17:05 +0000" MODIFIED_BY="[Empty name]" ORDER="241" O_E="0.0" SE="0.0906223655453261" STUDY_ID="STD-Melamed-2013" TOTAL_1="1519" TOTAL_2="11380" VAR="0.008212413137030706" WEIGHT="38.48013687640806"/>
<DICH_DATA CI_END="22.22648340797167" CI_START="1.1632357218570764" EFFECT_SIZE="5.084745762711864" ESTIMABLE="YES" EVENTS_1="10" EVENTS_2="2" LOG_CI_END="1.3468707556668946" LOG_CI_START="0.06566773048814185" LOG_EFFECT_SIZE="0.7062692430775183" MODIFIED="2023-02-02 09:17:05 +0000" MODIFIED_BY="[Empty name]" ORDER="243" O_E="0.0" SE="0.7525849990472574" STUDY_ID="STD-Rottenstreich-2018" TOTAL_1="59" TOTAL_2="60" VAR="0.5663841807909604" WEIGHT="6.691793562164921"/>
<DICH_DATA CI_END="2.7652658683712716" CI_START="0.501326845746174" EFFECT_SIZE="1.1774132730015083" ESTIMABLE="YES" EVENTS_1="5" EVENTS_2="102" LOG_CI_END="0.44173689318706044" LOG_CI_START="-0.29987903856018516" LOG_EFFECT_SIZE="0.07092892731343761" MODIFIED="2023-02-02 09:17:05 +0000" MODIFIED_BY="[Empty name]" ORDER="245" O_E="0.0" SE="0.43562886936640033" STUDY_ID="STD-Yuen-2019" TOTAL_1="52" TOTAL_2="1249" VAR="0.18977251182544827" WEIGHT="15.118852119645306"/>
</DICH_OUTCOME>
<DICH_OUTCOME CHI2="0.0" CI_END="4.077168780901375" CI_START="0.8317272069201206" CI_STUDY="95" CI_TOTAL="95" DF="0" EFFECT_MEASURE="RR" EFFECT_SIZE="1.8414918414918415" ESTIMABLE="YES" EVENTS_1="15" EVENTS_2="9" I2="0.0" I2_Q="0.0" ID="CMP-002.10" LOG_CI_END="0.610358690136704" LOG_CI_START="-0.08001909192526957" LOG_EFFECT_SIZE="0.2651697991057172" METHOD="MH" MODIFIED="2023-11-25 20:36:08 +0000" MODIFIED_BY="[Empty name]" NO="10" P_CHI2="1.0" P_Q="1.0" P_Z="0.13216478258191" Q="0.0" RANDOM="YES" SCALE="1000.0" SORT_BY="STUDY" STUDIES="1" SUBGROUPS="NO" SUBGROUP_TEST="YES" SWAP_EVENTS="NO" TAU2="0.0" TOTALS="YES" TOTAL_1="143" TOTAL_2="158" WEIGHT="100.0" Z="1.5056198780982002">
<NAME>Polyhydramnios</NAME>
<GROUP_LABEL_1>Reactive Hypoglycaemia</GROUP_LABEL_1>
<GROUP_LABEL_2>Euglycaemia</GROUP_LABEL_2>
<GRAPH_LABEL_1>Euglycemia</GRAPH_LABEL_1>
<GRAPH_LABEL_2>Reactive Hypoglycemia</GRAPH_LABEL_2>
<DICH_DATA CI_END="4.077168780901375" CI_START="0.8317272069201206" EFFECT_SIZE="1.8414918414918415" ESTIMABLE="YES" EVENTS_1="15" EVENTS_2="9" LOG_CI_END="0.610358690136704" LOG_CI_START="-0.08001909192526957" LOG_EFFECT_SIZE="0.2651697991057172" MODIFIED="2023-11-25 20:36:08 +0000" MODIFIED_BY="[Empty name]" ORDER="264" O_E="0.0" SE="0.40553132660833996" STUDY_ID="STD-Reicher-2021" TOTAL_1="143" TOTAL_2="158" VAR="0.1644556568607201" WEIGHT="100.0"/>
</DICH_OUTCOME>
<DICH_OUTCOME CHI2="0.06694529971636534" CI_END="21.283188528306734" CI_START="0.28414728135847395" CI_STUDY="95" CI_TOTAL="95" DF="1" EFFECT_MEASURE="RR" EFFECT_SIZE="2.45917875701589" ESTIMABLE="YES" EVENTS_1="1" EVENTS_2="6" I2="0.0" I2_Q="0.0" ID="CMP-002.13" LOG_CI_END="1.3280366920682787" LOG_CI_START="-0.5464564948072195" LOG_EFFECT_SIZE="0.39079009863052966" METHOD="MH" MODIFIED="2023-11-25 19:44:21 +0000" MODIFIED_BY="[Empty name]" NO="13" P_CHI2="0.7958374810635748" P_Q="1.0" P_Z="0.41380402865306565" Q="0.0" RANDOM="NO" SCALE="100.0" SORT_BY="STUDY" STUDIES="2" SUBGROUPS="NO" SUBGROUP_TEST="YES" SWAP_EVENTS="NO" TAU2="0.0" TOTALS="YES" TOTAL_1="371" TOTAL_2="1585" WEIGHT="99.99999999999999" Z="0.8172177143064391">
<NAME>Perinatal mortality</NAME>
<GROUP_LABEL_1>Reactive Hypoglycaemia</GROUP_LABEL_1>
<GROUP_LABEL_2>Euglycaemia</GROUP_LABEL_2>
<GRAPH_LABEL_1>Euglycaemia</GRAPH_LABEL_1>
<GRAPH_LABEL_2>Reactive Hypoglycaemia</GRAPH_LABEL_2>
<DICH_DATA CI_END="0.0" CI_START="0.0" EFFECT_SIZE="0.0" ESTIMABLE="NO" EVENTS_1="0" EVENTS_2="0" EXCLUDED="YES" LOG_CI_END="0.0" LOG_CI_START="0.0" LOG_EFFECT_SIZE="0.0" MODIFIED="2023-03-10 12:58:51 +0000" MODIFIED_BY="[Empty name]" ORDER="132" O_E="0.0" SE="0.0" STUDY_ID="STD-Melamed-2013" TOTAL_1="1519" TOTAL_2="11380" VAR="0.0" WEIGHT="0.0"/>
<DICH_DATA CI_END="77.27139281958713" CI_START="0.12917652997313123" EFFECT_SIZE="3.159375" ESTIMABLE="YES" EVENTS_1="1" EVENTS_2="0" LOG_CI_END="1.88801874048897" LOG_CI_START="-0.8888163859467799" LOG_EFFECT_SIZE="0.49960117727109504" MODIFIED="2023-02-17 17:40:17 +0000" MODIFIED_BY="[Empty name]" ORDER="133" O_E="0.0" SE="1.6311266988239208" STUDY_ID="STD-Rehman-2022" TOTAL_1="319" TOTAL_2="336" VAR="2.6605743076162214" WEIGHT="47.946662557653625"/>
<DICH_DATA CI_END="31.783109924004137" CI_START="0.10355836671066462" EFFECT_SIZE="1.8142235123367199" ESTIMABLE="YES" EVENTS_1="0" EVENTS_2="6" LOG_CI_END="1.5021963899372477" LOG_CI_START="-0.9848148077363866" LOG_EFFECT_SIZE="0.2586907911004306" MODIFIED="2023-02-17 17:40:29 +0000" MODIFIED_BY="[Empty name]" ORDER="135" O_E="0.0" SE="1.460882688417469" STUDY_ID="STD-Yuen-2019" TOTAL_1="52" TOTAL_2="1249" VAR="2.1341782293178517" WEIGHT="52.05333744234636"/>
</DICH_OUTCOME>
<DICH_OUTCOME CHI2="1.9121292938376302" CI_END="1.0466467681909155" CI_START="0.23533705002357402" CI_STUDY="95" CI_TOTAL="95" DF="2" EFFECT_MEASURE="RR" EFFECT_SIZE="0.4963010808398039" ESTIMABLE="YES" EVENTS_1="9" EVENTS_2="63" I2="0.0" I2_Q="0.0" ID="CMP-002.14" LOG_CI_END="0.019800136779956425" LOG_CI_START="-0.6283096947784126" LOG_EFFECT_SIZE="-0.30425477899922804" METHOD="MH" MODIFIED="2023-11-25 19:45:10 +0000" MODIFIED_BY="[Empty name]" NO="14" P_CHI2="0.3844027474177396" P_Q="1.0" P_Z="0.06573772381480018" Q="0.0" RANDOM="NO" SCALE="100.0" SORT_BY="STUDY" STUDIES="3" SUBGROUPS="NO" SUBGROUP_TEST="YES" SWAP_EVENTS="NO" TAU2="0.0" TOTALS="YES" TOTAL_1="2054" TOTAL_2="12788" WEIGHT="100.0" Z="1.8402078781271354">
<NAME>Shoulder Dystocia</NAME>
<GROUP_LABEL_1>Reactive Hypoglycaemia</GROUP_LABEL_1>
<GROUP_LABEL_2>Euglycaemia</GROUP_LABEL_2>
<GRAPH_LABEL_1>Euglycaemia</GRAPH_LABEL_1>
<GRAPH_LABEL_2>Reactive Hypoglycaemia</GRAPH_LABEL_2>
<DICH_DATA CI_END="1.7690387151841072" CI_START="0.006656380686586979" EFFECT_SIZE="0.10851449275362318" ESTIMABLE="YES" EVENTS_1="0" EVENTS_2="34" LOG_CI_END="0.24773733749244695" LOG_CI_START="-2.176761848172222" LOG_EFFECT_SIZE="-0.9645122553398876" MODIFIED="2023-02-17 17:42:17 +0000" MODIFIED_BY="[Empty name]" ORDER="136" O_E="0.0" SE="1.4241628231239527" STUDY_ID="STD-Melamed-2013" TOTAL_1="1519" TOTAL_2="11380" VAR="2.0282397467683873" WEIGHT="33.53418513919771"/>
<DICH_DATA CI_END="2.6248370119128484" CI_START="0.23394568252777587" EFFECT_SIZE="0.783625730994152" ESTIMABLE="YES" EVENTS_1="3" EVENTS_2="19" LOG_CI_END="0.4191023412564532" LOG_CI_START="-0.6308849653111457" LOG_EFFECT_SIZE="-0.10589131202734624" MODIFIED="2023-02-17 17:42:25 +0000" MODIFIED_BY="[Empty name]" ORDER="137" O_E="0.0" SE="0.6167677413987996" STUDY_ID="STD-Raviv-2021" TOTAL_1="216" TOTAL_2="1072" VAR="0.38040244683017654" WEIGHT="26.286934258217034"/>
<DICH_DATA CI_END="1.718670946432758" CI_START="0.23238439120550383" EFFECT_SIZE="0.631974921630094" ESTIMABLE="YES" EVENTS_1="6" EVENTS_2="10" LOG_CI_END="0.2351927354259096" LOG_CI_START="-0.6337930459932964" LOG_EFFECT_SIZE="-0.19930015528369344" MODIFIED="2023-11-25 19:45:10 +0000" MODIFIED_BY="[Empty name]" ORDER="138" O_E="0.0" SE="0.5104465495546342" STUDY_ID="STD-Rehman-2022" TOTAL_1="319" TOTAL_2="336" VAR="0.26055567995223167" WEIGHT="40.17888060258526"/>
</DICH_OUTCOME>
<DICH_OUTCOME CHI2="0.5360182680359291" CI_END="1.2961180557826284" CI_START="0.6650631476628114" CI_STUDY="95" CI_TOTAL="95" DF="3" EFFECT_MEASURE="RR" EFFECT_SIZE="0.9284397416749233" ESTIMABLE="YES" EVENTS_1="41" EVENTS_2="253" I2="0.0" I2_Q="0.0" ID="CMP-002.15" LOG_CI_END="0.11264456067029627" LOG_CI_START="-0.1771371165322671" LOG_EFFECT_SIZE="-0.032246277930985404" METHOD="MH" MODIFIED="2023-11-25 19:44:55 +0000" MODIFIED_BY="[Empty name]" NO="15" P_CHI2="0.9109101003580635" P_Q="1.0" P_Z="0.6626908301533132" Q="0.0" RANDOM="YES" SCALE="100.0" SORT_BY="STUDY" STUDIES="4" SUBGROUPS="NO" SUBGROUP_TEST="YES" SWAP_EVENTS="NO" TAU2="0.0" TOTALS="YES" TOTAL_1="1893" TOTAL_2="12926" WEIGHT="100.0" Z="0.43620110139690454">
<NAME>Preeclampsia Toxemia</NAME>
<GROUP_LABEL_1>Reactive Hypoglycaemia</GROUP_LABEL_1>
<GROUP_LABEL_2>Euglycaemia</GROUP_LABEL_2>
<GRAPH_LABEL_1>Euglycaemia</GRAPH_LABEL_1>
<GRAPH_LABEL_2>Reactive Hypoglycaemia</GRAPH_LABEL_2>
<DICH_DATA CI_END="39.14786554279053" CI_START="0.12378996844224927" EFFECT_SIZE="2.201388888888889" ESTIMABLE="YES" EVENTS_1="0" EVENTS_2="4" LOG_CI_END="1.5927080880221003" LOG_CI_START="-0.9073145477770965" LOG_EFFECT_SIZE="0.3426967701225018" MODIFIED="2023-02-17 17:46:38 +0000" MODIFIED_BY="[Empty name]" ORDER="139" O_E="0.0" SE="1.4685256715800818" STUDY_ID="STD-Delibas-2018" TOTAL_1="15" TOTAL_2="316" VAR="2.1565676480897302" WEIGHT="1.3435503970975458"/>
<DICH_DATA CI_END="1.3881212443375042" CI_START="0.5531072435309984" EFFECT_SIZE="0.8762305148431755" ESTIMABLE="YES" EVENTS_1="20" EVENTS_2="171" LOG_CI_END="0.14242740087898462" LOG_CI_START="-0.25719065394279783" LOG_EFFECT_SIZE="-0.057381626531906635" MODIFIED="2023-02-17 17:47:49 +0000" MODIFIED_BY="[Empty name]" ORDER="143" O_E="0.0" SE="0.23473762354358946" STUDY_ID="STD-Melamed-2013" TOTAL_1="1519" TOTAL_2="11380" VAR="0.05510175190689193" WEIGHT="52.583760401205566"/>
<DICH_DATA CI_END="1.6356629925468584" CI_START="0.5193723978884206" EFFECT_SIZE="0.9216931216931217" ESTIMABLE="YES" EVENTS_1="13" EVENTS_2="70" LOG_CI_END="0.21369382772523265" LOG_CI_START="-0.2845211347284321" LOG_EFFECT_SIZE="-0.03541365350159975" MODIFIED="2023-02-17 17:48:08 +0000" MODIFIED_BY="[Empty name]" ORDER="145" O_E="0.0" SE="0.29265393514912125" STUDY_ID="STD-Raviv-2021" TOTAL_1="216" TOTAL_2="1072" VAR="0.08564632575826607" WEIGHT="33.83049178474573"/>
<DICH_DATA CI_END="2.8669939498929535" CI_START="0.42580947646113665" EFFECT_SIZE="1.1048951048951048" ESTIMABLE="YES" EVENTS_1="8" EVENTS_2="8" LOG_CI_END="0.45742677647251256" LOG_CI_START="-0.37078467749379096" LOG_EFFECT_SIZE="0.04332104948936077" MODIFIED="2023-02-17 17:48:15 +0000" MODIFIED_BY="[Empty name]" ORDER="146" O_E="0.0" SE="0.48649550777262307" STUDY_ID="STD-Reicher-2021" TOTAL_1="143" TOTAL_2="158" VAR="0.23667787908294236" WEIGHT="12.242197416951164"/>
</DICH_OUTCOME>
</COMPARISON>
<COMPARISON ID="CMP-003" MODIFIED="2023-11-25 19:46:31 +0000" MODIFIED_BY="[Empty name]" NO="3">
<NAME>Subgroup Analysis of &lt; 3.9 mmol/l</NAME>
<DICH_OUTCOME CHI2="3.3176870214017877" CI_END="0.9662780276142039" CI_START="0.7132113895688725" CI_STUDY="95" CI_TOTAL="95" DF="5" EFFECT_MEASURE="RR" EFFECT_SIZE="0.8301569097373073" ESTIMABLE="YES" EVENTS_1="176" EVENTS_2="1378" I2="0.0" I2_Q="0.0" ID="CMP-003.01" LOG_CI_END="-0.014897895855863916" LOG_CI_START="-0.14678173001236358" LOG_EFFECT_SIZE="-0.08083981293411376" METHOD="MH" MODIFIED="2023-11-25 19:45:49 +0000" MODIFIED_BY="[Empty name]" NO="1" P_CHI2="0.651134986335042" P_Q="1.0" P_Z="0.016271511057321962" Q="0.0" RANDOM="NO" SCALE="18.15673550368661" SORT_BY="STUDY" STUDIES="6" SUBGROUPS="NO" SUBGROUP_TEST="YES" SWAP_EVENTS="NO" TAU2="0.0" TOTALS="YES" TOTAL_1="1998" TOTAL_2="13524" WEIGHT="99.99999999999999" Z="2.4027679037569074">
<NAME>Large for Gestational Age</NAME>
<GROUP_LABEL_1>Reactive Hypoglycaemia</GROUP_LABEL_1>
<GROUP_LABEL_2>Euglycaemia</GROUP_LABEL_2>
<GRAPH_LABEL_1>Euglycemia</GRAPH_LABEL_1>
<GRAPH_LABEL_2>Reactive Hypoglycemia</GRAPH_LABEL_2>
<DICH_DATA CI_END="17.132787115866567" CI_START="0.06346632314456363" EFFECT_SIZE="1.042763157894737" ESTIMABLE="YES" EVENTS_1="0" EVENTS_2="9" LOG_CI_END="1.2338280185744575" LOG_CI_START="-1.197456661356462" LOG_EFFECT_SIZE="0.018185678608997797" MODIFIED="2023-11-25 19:45:49 +0000" MODIFIED_BY="[Empty name]" ORDER="135" O_E="0.0" SE="1.4281486560446865" STUDY_ID="STD-Delibas-2018" TOTAL_1="15" TOTAL_2="316" VAR="2.0396085837622446" WEIGHT="0.25755418953801656"/>
<DICH_DATA CI_END="0.963869024235268" CI_START="0.668463039772594" EFFECT_SIZE="0.8026897394902661" ESTIMABLE="YES" EVENTS_1="117" EVENTS_2="1092" LOG_CI_END="-0.01598197638392483" LOG_CI_START="-0.17492260046865668" LOG_EFFECT_SIZE="-0.09545228842629078" MODIFIED="2023-11-25 19:45:49 +0000" MODIFIED_BY="[Empty name]" ORDER="139" O_E="0.0" SE="0.09336250935614955" STUDY_ID="STD-Melamed-2013" TOTAL_1="1519" TOTAL_2="11380" VAR="0.008716558153277112" WEIGHT="72.55939180839158"/>
<DICH_DATA CI_END="1.2895146428446136" CI_START="0.680686434825876" EFFECT_SIZE="0.936885865457294" ESTIMABLE="YES" EVENTS_1="37" EVENTS_2="196" LOG_CI_END="0.11042627805248205" LOG_CI_START="-0.16705290421980354" LOG_EFFECT_SIZE="-0.02831331308366074" MODIFIED="2023-11-25 19:45:49 +0000" MODIFIED_BY="[Empty name]" ORDER="141" O_E="0.0" SE="0.16299264521084503" STUDY_ID="STD-Raviv-2021" TOTAL_1="216" TOTAL_2="1072" VAR="0.026566602392828407" WEIGHT="18.546553806583695"/>
<DICH_DATA CI_END="2.6939641326447927" CI_START="0.6167992955000444" EFFECT_SIZE="1.289044289044289" ESTIMABLE="YES" EVENTS_1="14" EVENTS_2="12" LOG_CI_END="0.4303918092421478" LOG_CI_START="-0.20985613100219985" LOG_EFFECT_SIZE="0.11026783911997401" MODIFIED="2023-11-25 19:45:49 +0000" MODIFIED_BY="[Empty name]" ORDER="259" O_E="0.0" SE="0.3760848093779475" STUDY_ID="STD-Reicher-2021" TOTAL_1="143" TOTAL_2="158" VAR="0.14143978384484712" WEIGHT="3.2167703142885493"/>
<DICH_DATA CI_END="1.3982825927931246" CI_START="0.184902820107133" EFFECT_SIZE="0.5084745762711864" ESTIMABLE="YES" EVENTS_1="5" EVENTS_2="10" LOG_CI_END="0.14559495115797114" LOG_CI_START="-0.7330564650029346" LOG_EFFECT_SIZE="-0.2937307569224818" MODIFIED="2023-11-25 19:45:49 +0000" MODIFIED_BY="[Empty name]" ORDER="142" O_E="0.0" SE="0.5161241912475723" STUDY_ID="STD-Rottenstreich-2018" TOTAL_1="59" TOTAL_2="60" VAR="0.2663841807909605" WEIGHT="2.7975271792643803"/>
<DICH_DATA CI_END="1.8230948326047491" CI_START="0.1939894510258281" EFFECT_SIZE="0.5946941783345615" ESTIMABLE="YES" EVENTS_1="3" EVENTS_2="59" LOG_CI_END="0.2608092601008093" LOG_CI_START="-0.7122218859761427" LOG_EFFECT_SIZE="-0.22570631293766666" MODIFIED="2023-11-25 19:45:49 +0000" MODIFIED_BY="[Empty name]" ORDER="146" O_E="0.0" SE="0.5715633117874555" STUDY_ID="STD-Weissman-2005" TOTAL_1="46" TOTAL_2="538" VAR="0.32668461938144405" WEIGHT="2.6222027019337704"/>
</DICH_OUTCOME>
<DICH_OUTCOME CHI2="8.26882814212692" CI_END="2.581671702315207" CI_START="0.9269679944499966" CI_STUDY="95" CI_TOTAL="95" DF="4" EFFECT_MEASURE="RR" EFFECT_SIZE="1.5469735098648056" ESTIMABLE="YES" EVENTS_1="149" EVENTS_2="848" I2="51.62555163504566" I2_Q="0.0" ID="CMP-003.02" LOG_CI_END="0.4119010144842419" LOG_CI_START="-0.032935260541279335" LOG_EFFECT_SIZE="0.18948287697148128" METHOD="MH" MODIFIED="2023-11-25 19:46:31 +0000" MODIFIED_BY="[Empty name]" NO="2" P_CHI2="0.08221255066343869" P_Q="1.0" P_Z="0.09497156923932018" Q="0.0" RANDOM="YES" SCALE="42.74509380680818" SORT_BY="STUDY" STUDIES="5" SUBGROUPS="NO" SUBGROUP_TEST="YES" SWAP_EVENTS="NO" TAU2="0.15467079331075778" TOTALS="YES" TOTAL_1="1855" TOTAL_2="13366" WEIGHT="100.0" Z="1.669736194647482">
<NAME>Small for Gestational Age</NAME>
<GROUP_LABEL_1>Reactive Hypoglycaemia</GROUP_LABEL_1>
<GROUP_LABEL_2>Euglycaemia</GROUP_LABEL_2>
<GRAPH_LABEL_1>Euglycemia</GRAPH_LABEL_1>
<GRAPH_LABEL_2>Reactive Hypoglycemia</GRAPH_LABEL_2>
<DICH_DATA CI_END="11.311677657509334" CI_START="1.2218258044865822" EFFECT_SIZE="3.7176470588235295" ESTIMABLE="YES" EVENTS_1="3" EVENTS_2="17" LOG_CI_END="1.0535270207845435" LOG_CI_START="0.08700929302367864" LOG_EFFECT_SIZE="0.5702681569041111" MODIFIED="2023-11-25 19:45:49 +0000" MODIFIED_BY="[Empty name]" ORDER="149" O_E="0.0" SE="0.5677372976266453" STUDY_ID="STD-Delibas-2018" TOTAL_1="15" TOTAL_2="316" VAR="0.32232563911640605" WEIGHT="14.313981908073512"/>
<DICH_DATA CI_END="1.5289464978317253" CI_START="1.0642761715304034" EFFECT_SIZE="1.2756258562710177" ESTIMABLE="YES" EVENTS_1="126" EVENTS_2="740" LOG_CI_END="0.18439228848427028" LOG_CI_START="0.027054338681435242" LOG_EFFECT_SIZE="0.10572331358285277" MODIFIED="2023-11-25 19:45:49 +0000" MODIFIED_BY="[Empty name]" ORDER="154" O_E="0.0" SE="0.0924210905495977" STUDY_ID="STD-Melamed-2013" TOTAL_1="1519" TOTAL_2="11380" VAR="0.008541657978376936" WEIGHT="41.83331755665239"/>
<DICH_DATA CI_END="3.2163165560343914" CI_START="0.7968927844330971" EFFECT_SIZE="1.6009557945041817" ESTIMABLE="YES" EVENTS_1="10" EVENTS_2="31" LOG_CI_END="0.5073587862745719" LOG_CI_START="-0.09860010553147658" LOG_EFFECT_SIZE="0.20437934037154767" MODIFIED="2023-11-25 19:45:49 +0000" MODIFIED_BY="[Empty name]" ORDER="156" O_E="0.0" SE="0.3559432525917634" STUDY_ID="STD-Raviv-2021" TOTAL_1="216" TOTAL_2="1072" VAR="0.1266955990656039" WEIGHT="24.26628939694095"/>
<DICH_DATA CI_END="56.09023027577795" CI_START="0.9034566824707692" EFFECT_SIZE="7.11864406779661" ESTIMABLE="YES" EVENTS_1="7" EVENTS_2="1" LOG_CI_END="1.7488872229885575" LOG_CI_START="-0.04409266547704507" LOG_EFFECT_SIZE="0.8523972787557562" MODIFIED="2023-11-25 19:45:49 +0000" MODIFIED_BY="[Empty name]" ORDER="158" O_E="0.0" SE="1.0532052618782832" STUDY_ID="STD-Rottenstreich-2018" TOTAL_1="59" TOTAL_2="60" VAR="1.1092413236481034" WEIGHT="5.40205146573515"/>
<DICH_DATA CI_END="1.8230948326047491" CI_START="0.1939894510258281" EFFECT_SIZE="0.5946941783345615" ESTIMABLE="YES" EVENTS_1="3" EVENTS_2="59" LOG_CI_END="0.2608092601008093" LOG_CI_START="-0.7122218859761427" LOG_EFFECT_SIZE="-0.22570631293766666" MODIFIED="2023-11-25 19:45:49 +0000" MODIFIED_BY="[Empty name]" ORDER="165" O_E="0.0" SE="0.5715633117874555" STUDY_ID="STD-Weissman-2005" TOTAL_1="46" TOTAL_2="538" VAR="0.32668461938144405" WEIGHT="14.184359672597996"/>
</DICH_OUTCOME>
<DICH_OUTCOME CHI2="8.452644054518721" CI_END="1.7393884751906823" CI_START="1.185797089798637" CI_STUDY="95" CI_TOTAL="95" DF="4" EFFECT_MEASURE="RR" EFFECT_SIZE="1.4361621746552162" ESTIMABLE="YES" EVENTS_1="743" EVENTS_2="2141" I2="52.67752937186998" I2_Q="0.0" ID="CMP-003.03" LOG_CI_END="0.24039658820749632" LOG_CI_START="0.07401038015808972" LOG_EFFECT_SIZE="0.15720348418279304" METHOD="MH" MODIFIED="2023-11-25 19:45:49 +0000" MODIFIED_BY="[Empty name]" NO="3" P_CHI2="0.07633584288240203" P_Q="1.0" P_Z="2.1256952522545017E-4" Q="0.0" RANDOM="YES" SCALE="32.76146090099596" SORT_BY="STUDY" STUDIES="5" SUBGROUPS="NO" SUBGROUP_TEST="YES" SWAP_EVENTS="NO" TAU2="0.017560572134840392" TOTALS="YES" TOTAL_1="7031" TOTAL_2="29407" WEIGHT="100.0" Z="3.7035902296781176">
<NAME>Low Birth Weight</NAME>
<GROUP_LABEL_1>Reactive Hypoglycaemia</GROUP_LABEL_1>
<GROUP_LABEL_2>Euglycaemia</GROUP_LABEL_2>
<GRAPH_LABEL_1>Euglycemia</GRAPH_LABEL_1>
<GRAPH_LABEL_2>Reactive Hypoglycemia</GRAPH_LABEL_2>
<DICH_DATA CI_END="1.544650795994128" CI_START="1.1362605705439066" EFFECT_SIZE="1.324811607266251" ESTIMABLE="YES" EVENTS_1="171" EVENTS_2="967" LOG_CI_END="0.1888303125541584" LOG_CI_START="0.05547793645667794" LOG_EFFECT_SIZE="0.12215412450541818" MODIFIED="2023-11-25 19:45:49 +0000" MODIFIED_BY="[Empty name]" ORDER="169" O_E="0.0" SE="0.07833184582456774" STUDY_ID="STD-Melamed-2013" TOTAL_1="1519" TOTAL_2="11380" VAR="0.006135878070283852" WEIGHT="40.31127737535951"/>
<DICH_DATA CI_END="5.850191247951106" CI_START="1.4392375233753103" EFFECT_SIZE="2.9016917070862416" ESTIMABLE="YES" EVENTS_1="8" EVENTS_2="79" LOG_CI_END="0.7671700637868312" LOG_CI_START="0.15813247328246646" LOG_EFFECT_SIZE="0.4626512685346489" MODIFIED="2023-11-25 19:45:49 +0000" MODIFIED_BY="[Empty name]" ORDER="170" O_E="0.0" SE="0.3577516954469587" STUDY_ID="STD-Nayak-2019" TOTAL_1="107" TOTAL_2="3066" VAR="0.12798627559517348" WEIGHT="6.563070186185661"/>
<DICH_DATA CI_END="2.2693926060898333" CI_START="0.3460958397204953" EFFECT_SIZE="0.8862433862433863" ESTIMABLE="YES" EVENTS_1="5" EVENTS_2="28" LOG_CI_END="0.35590963555380145" LOG_CI_START="-0.4608036211545616" LOG_EFFECT_SIZE="-0.05244699280038008" MODIFIED="2023-11-25 19:45:49 +0000" MODIFIED_BY="[Empty name]" ORDER="174" O_E="0.0" SE="0.4797414097863145" STUDY_ID="STD-Raviv-2021" TOTAL_1="216" TOTAL_2="1072" VAR="0.23015182026376058" WEIGHT="3.856222806540352"/>
<DICH_DATA CI_END="22.22648340797167" CI_START="1.1632357218570764" EFFECT_SIZE="5.084745762711864" ESTIMABLE="YES" EVENTS_1="10" EVENTS_2="2" LOG_CI_END="1.3468707556668946" LOG_CI_START="0.06566773048814185" LOG_EFFECT_SIZE="0.7062692430775183" MODIFIED="2023-11-25 19:45:49 +0000" MODIFIED_BY="[Empty name]" ORDER="175" O_E="0.0" SE="0.7525849990472574" STUDY_ID="STD-Rottenstreich-2018" TOTAL_1="59" TOTAL_2="60" VAR="0.5663841807909604" WEIGHT="1.6358297120473233"/>
<DICH_DATA CI_END="1.5324928277828973" CI_START="1.2600676028640663" EFFECT_SIZE="1.389620294868627" ESTIMABLE="YES" EVENTS_1="549" EVENTS_2="1065" LOG_CI_END="0.18539845065433544" LOG_CI_START="0.10039384572330738" LOG_EFFECT_SIZE="0.1428961481888214" MODIFIED="2023-11-25 19:45:49 +0000" MODIFIED_BY="[Empty name]" ORDER="179" O_E="0.0" SE="0.049932125716066554" STUDY_ID="STD-Yoles-2021" TOTAL_1="5130" TOTAL_2="13829" VAR="0.0024932171785250748" WEIGHT="47.63359991986715"/>
</DICH_OUTCOME>
<DICH_OUTCOME CHI2="1.682468007107924" CI_END="1.0355592816056527" CI_START="0.6529716389582644" CI_STUDY="95" CI_TOTAL="95" DF="3" EFFECT_MEASURE="RR" EFFECT_SIZE="0.8223082398641557" ESTIMABLE="YES" EVENTS_1="78" EVENTS_2="625" I2="0.0" I2_Q="0.0" ID="CMP-003.04" LOG_CI_END="0.015174965554223787" LOG_CI_START="-0.18510568137639768" LOG_EFFECT_SIZE="-0.08496535791108697" METHOD="MH" MODIFIED="2023-11-25 19:45:49 +0000" MODIFIED_BY="[Empty name]" NO="4" P_CHI2="0.640838647463006" P_Q="1.0" P_Z="0.09632106410533425" Q="0.0" RANDOM="NO" SCALE="77.5658583118775" SORT_BY="STUDY" STUDIES="4" SUBGROUPS="NO" SUBGROUP_TEST="YES" SWAP_EVENTS="NO" TAU2="0.0" TOTALS="YES" TOTAL_1="1840" TOTAL_2="13050" WEIGHT="100.0" Z="1.6629568956502587">
<NAME>Macrosomia</NAME>
<GROUP_LABEL_1>Reactive Hypoglycaemia</GROUP_LABEL_1>
<GROUP_LABEL_2>Euglycaemia</GROUP_LABEL_2>
<GRAPH_LABEL_1>Euglycemia</GRAPH_LABEL_1>
<GRAPH_LABEL_2>Reactive Hypoglycemia</GRAPH_LABEL_2>
<DICH_DATA CI_END="1.1829753984487519" CI_START="0.6760503817706531" EFFECT_SIZE="0.8942879680206869" ESTIMABLE="YES" EVENTS_1="53" EVENTS_2="444" LOG_CI_END="0.07297571298883496" LOG_CI_START="-0.17002093762396442" LOG_EFFECT_SIZE="-0.048522612317564766" MODIFIED="2023-11-25 19:45:49 +0000" MODIFIED_BY="[Empty name]" ORDER="182" O_E="0.0" SE="0.14273743542277825" STUDY_ID="STD-Melamed-2013" TOTAL_1="1519" TOTAL_2="11380" VAR="0.020373975471071788" WEIGHT="64.95475673591493"/>
<DICH_DATA CI_END="1.2512540762589242" CI_START="0.47016363515347703" EFFECT_SIZE="0.767003367003367" ESTIMABLE="YES" EVENTS_1="17" EVENTS_2="110" LOG_CI_END="0.09734550530765396" LOG_CI_START="-0.3277509644559155" LOG_EFFECT_SIZE="-0.11520272957413079" MODIFIED="2023-11-25 19:45:49 +0000" MODIFIED_BY="[Empty name]" ORDER="185" O_E="0.0" SE="0.24970377060058313" STUDY_ID="STD-Raviv-2021" TOTAL_1="216" TOTAL_2="1072" VAR="0.06235197305214864" WEIGHT="22.916950816632678"/>
<DICH_DATA CI_END="1.3982825927931246" CI_START="0.184902820107133" EFFECT_SIZE="0.5084745762711864" ESTIMABLE="YES" EVENTS_1="5" EVENTS_2="10" LOG_CI_END="0.14559495115797114" LOG_CI_START="-0.7330564650029346" LOG_EFFECT_SIZE="-0.2937307569224818" MODIFIED="2023-11-25 19:45:49 +0000" MODIFIED_BY="[Empty name]" ORDER="186" O_E="0.0" SE="0.5161241912475723" STUDY_ID="STD-Rottenstreich-2018" TOTAL_1="59" TOTAL_2="60" VAR="0.2663841807909605" WEIGHT="6.159299318314626"/>
<DICH_DATA CI_END="1.76164122420946" CI_START="0.18780807562214505" EFFECT_SIZE="0.5751960085531005" ESTIMABLE="YES" EVENTS_1="3" EVENTS_2="61" LOG_CI_END="0.24591746468240414" LOG_CI_START="-0.7262857372949831" LOG_EFFECT_SIZE="-0.24018413630628951" MODIFIED="2023-11-25 19:45:49 +0000" MODIFIED_BY="[Empty name]" ORDER="188" O_E="0.0" SE="0.5710769733249819" STUDY_ID="STD-Weissman-2005" TOTAL_1="46" TOTAL_2="538" VAR="0.326128909462022" WEIGHT="5.96899312913777"/>
</DICH_OUTCOME>
<DICH_OUTCOME CHI2="4.05726833298741" CI_END="2.7450437553083407" CI_START="0.6708981121440167" CI_STUDY="95" CI_TOTAL="95" DF="2" EFFECT_MEASURE="RR" EFFECT_SIZE="1.3570720957963462" ESTIMABLE="YES" EVENTS_1="140" EVENTS_2="933" I2="50.70574988252309" I2_Q="0.0" ID="CMP-003.05" LOG_CI_END="0.43854927138629884" LOG_CI_START="-0.17334343019387238" LOG_EFFECT_SIZE="0.1326029205962132" METHOD="MH" MODIFIED="2023-11-25 19:45:49 +0000" MODIFIED_BY="[Empty name]" NO="5" P_CHI2="0.13151526904731747" P_Q="1.0" P_Z="0.39561127679026165" Q="0.0" RANDOM="YES" SCALE="100.0" SORT_BY="STUDY" STUDIES="3" SUBGROUPS="NO" SUBGROUP_TEST="YES" SWAP_EVENTS="NO" TAU2="0.21257665360774042" TOTALS="YES" TOTAL_1="1593" TOTAL_2="11756" WEIGHT="99.99999999999999" Z="0.8494853687329047">
<NAME>Preterm Delivery</NAME>
<GROUP_LABEL_1>Reactive Hypoglycaemia</GROUP_LABEL_1>
<GROUP_LABEL_2>Euglycaemia</GROUP_LABEL_2>
<GRAPH_LABEL_1>Euglycemia</GRAPH_LABEL_1>
<GRAPH_LABEL_2>Reactive Hypoglycemia</GRAPH_LABEL_2>
<DICH_DATA CI_END="10.012858402618415" CI_START="1.1050167980412613" EFFECT_SIZE="3.3263157894736843" ESTIMABLE="YES" EVENTS_1="3" EVENTS_2="19" LOG_CI_END="1.0005580746097689" LOG_CI_START="0.043368880049343195" LOG_EFFECT_SIZE="0.5219634773295561" MODIFIED="2023-11-25 19:45:49 +0000" MODIFIED_BY="[Empty name]" ORDER="253" O_E="0.0" SE="0.5622576710477233" STUDY_ID="STD-Delibas-2018" TOTAL_1="15" TOTAL_2="316" VAR="0.31613368865200975" WEIGHT="24.434752501690934"/>
<DICH_DATA CI_END="1.311892016075344" CI_START="0.927678944285851" EFFECT_SIZE="1.1031838470943145" ESTIMABLE="YES" EVENTS_1="134" EVENTS_2="910" LOG_CI_END="0.11789808903915706" LOG_CI_START="-0.032602300559197" LOG_EFFECT_SIZE="0.04264789423998005" MODIFIED="2023-11-25 19:45:49 +0000" MODIFIED_BY="[Empty name]" ORDER="257" O_E="0.0" SE="0.08840467383901672" STUDY_ID="STD-Melamed-2013" TOTAL_1="1519" TOTAL_2="11380" VAR="0.007815386356582927" WEIGHT="58.61784463854767"/>
<DICH_DATA CI_END="3.2618675931291934" CI_START="0.1783424285315021" EFFECT_SIZE="0.7627118644067796" ESTIMABLE="YES" EVENTS_1="3" EVENTS_2="4" LOG_CI_END="0.5134663280284617" LOG_CI_START="-0.7487453237620627" LOG_EFFECT_SIZE="-0.11763949786680053" MODIFIED="2023-11-25 19:45:49 +0000" MODIFIED_BY="[Empty name]" ORDER="260" O_E="0.0" SE="0.7414293723101977" STUDY_ID="STD-Rottenstreich-2018" TOTAL_1="59" TOTAL_2="60" VAR="0.5497175141242937" WEIGHT="16.947402859761382"/>
</DICH_OUTCOME>
<DICH_OUTCOME CHI2="1.2369522500699976" CI_END="0.928898584811547" CI_START="0.7568642289849293" CI_STUDY="95" CI_TOTAL="95" DF="4" EFFECT_MEASURE="RR" EFFECT_SIZE="0.8384808353197963" ESTIMABLE="YES" EVENTS_1="343" EVENTS_2="2909" I2="0.0" I2_Q="0.0" ID="CMP-003.06" LOG_CI_END="-0.03203169877380436" LOG_CI_START="-0.12098201995970274" LOG_EFFECT_SIZE="-0.07650685936675357" METHOD="MH" MODIFIED="2023-11-25 19:45:49 +0000" MODIFIED_BY="[Empty name]" NO="6" P_CHI2="0.8719780232834659" P_Q="1.0" P_Z="7.474365525903637E-4" Q="0.0" RANDOM="YES" SCALE="48.81525061507242" SORT_BY="STUDY" STUDIES="5" SUBGROUPS="NO" SUBGROUP_TEST="YES" SWAP_EVENTS="NO" TAU2="0.0" TOTALS="YES" TOTAL_1="1819" TOTAL_2="13385" WEIGHT="100.0" Z="3.3715603705516495">
<NAME>Cesarean delivery</NAME>
<GROUP_LABEL_1>Reactive Hypoglycaemia</GROUP_LABEL_1>
<GROUP_LABEL_2>Euglycaemia</GROUP_LABEL_2>
<GRAPH_LABEL_1>Euglycemia</GRAPH_LABEL_1>
<GRAPH_LABEL_2>Reactive Hypoglycemia</GRAPH_LABEL_2>
<DICH_DATA CI_END="0.9276484849969125" CI_START="0.744051608542234" EFFECT_SIZE="0.8307938056002339" ESTIMABLE="YES" EVENTS_1="284" EVENTS_2="2561" LOG_CI_END="-0.032616560361430354" LOG_CI_START="-0.1283969400888216" LOG_EFFECT_SIZE="-0.08050675022512598" MODIFIED="2023-11-25 19:45:49 +0000" MODIFIED_BY="[Empty name]" ORDER="217" O_E="0.0" SE="0.056261869172395756" STUDY_ID="STD-Melamed-2013" TOTAL_1="1519" TOTAL_2="11380" VAR="0.003165397922771776" WEIGHT="86.24658983156063"/>
<DICH_DATA CI_END="1.7249233410364606" CI_START="0.5946962202816661" EFFECT_SIZE="1.0128205128205128" ESTIMABLE="YES" EVENTS_1="22" EVENTS_2="24" LOG_CI_END="0.2367697989428373" LOG_CI_START="-0.22570482174291528" LOG_EFFECT_SIZE="0.0055324885999610066" MODIFIED="2023-11-25 19:45:49 +0000" MODIFIED_BY="[Empty name]" ORDER="262" O_E="0.0" SE="0.27165988147710457" STUDY_ID="STD-Reicher-2021" TOTAL_1="143" TOTAL_2="158" VAR="0.0737990912041545" WEIGHT="3.6992972656498337"/>
<DICH_DATA CI_END="1.3355300818691715" CI_START="0.5544258468965856" EFFECT_SIZE="0.8604954367666232" ESTIMABLE="YES" EVENTS_1="22" EVENTS_2="26" LOG_CI_END="0.12565367464316654" LOG_CI_START="-0.2561565314573911" LOG_EFFECT_SIZE="-0.06525142840711229" MODIFIED="2023-11-25 19:45:49 +0000" MODIFIED_BY="[Empty name]" ORDER="219" O_E="0.0" SE="0.2242772050544691" STUDY_ID="STD-Rottenstreich-2018" TOTAL_1="59" TOTAL_2="60" VAR="0.05030026470704438" WEIGHT="5.427501781332336"/>
<DICH_DATA CI_END="1.3130614754985603" CI_START="0.3604673930336933" EFFECT_SIZE="0.6879795396419437" ESTIMABLE="YES" EVENTS_1="8" EVENTS_2="136" LOG_CI_END="0.1182850595584792" LOG_CI_START="-0.4431340143453969" LOG_EFFECT_SIZE="-0.16242447739345886" MODIFIED="2023-11-25 19:45:49 +0000" MODIFIED_BY="[Empty name]" ORDER="224" O_E="0.0" SE="0.32978034308037285" STUDY_ID="STD-Weissman-2005" TOTAL_1="46" TOTAL_2="538" VAR="0.10875507468220842" WEIGHT="2.5102716089039028"/>
<DICH_DATA CI_END="2.0982770321470374" CI_START="0.5133592757467118" EFFECT_SIZE="1.0378679962013295" ESTIMABLE="YES" EVENTS_1="7" EVENTS_2="162" LOG_CI_END="0.32186282684610784" LOG_CI_START="-0.2895785864241833" LOG_EFFECT_SIZE="0.016142120210962233" MODIFIED="2023-11-25 19:45:49 +0000" MODIFIED_BY="[Empty name]" ORDER="225" O_E="0.0" SE="0.35916371283877846" STUDY_ID="STD-Yuen-2019" TOTAL_1="52" TOTAL_2="1249" VAR="0.1289985726201365" WEIGHT="2.116339512553302"/>
</DICH_OUTCOME>
<DICH_OUTCOME CHI2="10.500197737235466" CI_END="823.0854966290913" CI_START="0.06132487302013771" CI_STUDY="95" CI_TOTAL="95" DF="1" EFFECT_MEASURE="RR" EFFECT_SIZE="7.1046191710390785" ESTIMABLE="YES" EVENTS_1="41" EVENTS_2="25" I2="90.4763698263145" I2_Q="0.0" ID="CMP-003.07" LOG_CI_END="2.9154449491681915" LOG_CI_START="-1.212363342374909" LOG_EFFECT_SIZE="0.8515408033966413" METHOD="MH" MODIFIED="2023-11-25 19:45:49 +0000" MODIFIED_BY="[Empty name]" NO="7" P_CHI2="0.0011936220743437032" P_Q="1.0" P_Z="0.41871281834354623" Q="0.0" RANDOM="YES" SCALE="1000.0" SORT_BY="STUDY" STUDIES="2" SUBGROUPS="NO" SUBGROUP_TEST="YES" SWAP_EVENTS="NO" TAU2="10.70081660481199" TOTALS="YES" TOTAL_1="1571" TOTAL_2="12629" WEIGHT="100.0" Z="0.8086564046315248">
<NAME>Neonatal hypoglycemia</NAME>
<GROUP_LABEL_1>Reactive Hypoglycaemia</GROUP_LABEL_1>
<GROUP_LABEL_2>Euglycaemia</GROUP_LABEL_2>
<GRAPH_LABEL_1>Euglycemia</GRAPH_LABEL_1>
<GRAPH_LABEL_2>Reactive Hypoglycemia</GRAPH_LABEL_2>
<DICH_DATA CI_END="155.2173338785637" CI_START="24.314002764537985" EFFECT_SIZE="61.43252139565504" ESTIMABLE="YES" EVENTS_1="41" EVENTS_2="5" LOG_CI_END="2.1909402194186245" LOG_CI_START="1.3858564617413407" LOG_EFFECT_SIZE="1.7883983405799828" MODIFIED="2023-11-25 19:45:49 +0000" MODIFIED_BY="[Empty name]" ORDER="227" O_E="0.0" SE="0.47291018448851013" STUDY_ID="STD-Melamed-2013" TOTAL_1="1519" TOTAL_2="11380" VAR="0.22364404259295667" WEIGHT="53.81634980814649"/>
<DICH_DATA CI_END="9.38340985977554" CI_START="0.035264675103161086" EFFECT_SIZE="0.5752416014726185" ESTIMABLE="YES" EVENTS_1="0" EVENTS_2="20" LOG_CI_END="0.9723606863727874" LOG_CI_START="-1.4526601129977237" LOG_EFFECT_SIZE="-0.24014971331246812" MODIFIED="2023-11-25 19:45:49 +0000" MODIFIED_BY="[Empty name]" ORDER="228" O_E="0.0" SE="1.424469221596794" STUDY_ID="STD-Yuen-2019" TOTAL_1="52" TOTAL_2="1249" VAR="2.029112563276576" WEIGHT="46.18365019185351"/>
</DICH_OUTCOME>
<DICH_OUTCOME CHI2="8.986370482444102" CI_END="8.599253569764842" CI_START="0.6569889695608101" CI_STUDY="95" CI_TOTAL="95" DF="2" EFFECT_MEASURE="RR" EFFECT_SIZE="2.376891823746281" ESTIMABLE="YES" EVENTS_1="17" EVENTS_2="47" I2="77.74407360672222" I2_Q="0.0" ID="CMP-003.08" LOG_CI_END="0.9344607553597152" LOG_CI_START="-0.182441921915238" LOG_EFFECT_SIZE="0.3760094167222386" METHOD="MH" MODIFIED="2023-11-25 19:45:49 +0000" MODIFIED_BY="[Empty name]" NO="8" P_CHI2="0.011184973994468717" P_Q="1.0" P_Z="0.18694914617466676" Q="0.0" RANDOM="YES" SCALE="198.66104226289724" SORT_BY="STUDY" STUDIES="3" SUBGROUPS="NO" SUBGROUP_TEST="YES" SWAP_EVENTS="NO" TAU2="0.997727876025206" TOTALS="YES" TOTAL_1="1677" TOTAL_2="11854" WEIGHT="100.0" Z="1.3196582470758613">
<NAME>5-minute APGAR score &lt; 7</NAME>
<GROUP_LABEL_1>Reactive Hypoglycaemia</GROUP_LABEL_1>
<GROUP_LABEL_2>Euglycaemia</GROUP_LABEL_2>
<GRAPH_LABEL_1>Euglycemia</GRAPH_LABEL_1>
<GRAPH_LABEL_2>Reactive Hypoglycemia</GRAPH_LABEL_2>
<DICH_DATA CI_END="38.0930316970034" CI_START="2.9126353605465107" EFFECT_SIZE="10.533333333333333" ESTIMABLE="YES" EVENTS_1="3" EVENTS_2="6" LOG_CI_END="1.5808455380819" LOG_CI_START="0.46428611771558287" LOG_EFFECT_SIZE="1.0225658278987413" MODIFIED="2023-11-25 19:45:49 +0000" MODIFIED_BY="[Empty name]" ORDER="230" O_E="0.0" SE="0.6558725305814447" STUDY_ID="STD-Delibas-2018" TOTAL_1="15" TOTAL_2="316" VAR="0.430168776371308" WEIGHT="30.14456995325972"/>
<DICH_DATA CI_END="2.812623111920365" CI_START="0.4315584353407172" EFFECT_SIZE="1.1017310149866397" ESTIMABLE="YES" EVENTS_1="5" EVENTS_2="34" LOG_CI_END="0.44911154113097446" LOG_CI_START="-0.364960390150915" LOG_EFFECT_SIZE="0.042075575490029674" MODIFIED="2023-11-25 19:45:49 +0000" MODIFIED_BY="[Empty name]" ORDER="233" O_E="0.0" SE="0.47818988215603225" STUDY_ID="STD-Melamed-2013" TOTAL_1="1519" TOTAL_2="11380" VAR="0.2286655633964" WEIGHT="35.09748922376188"/>
<DICH_DATA CI_END="3.7155949340465853" CI_START="0.5431286041656717" EFFECT_SIZE="1.4205794205794207" ESTIMABLE="YES" EVENTS_1="9" EVENTS_2="7" LOG_CI_END="0.5700283620769547" LOG_CI_START="-0.2650973242480969" LOG_EFFECT_SIZE="0.1524655189144289" MODIFIED="2023-11-25 19:45:49 +0000" MODIFIED_BY="[Empty name]" ORDER="263" O_E="0.0" SE="0.49055696208615396" STUDY_ID="STD-Reicher-2021" TOTAL_1="143" TOTAL_2="158" VAR="0.2406461330511963" WEIGHT="34.75794082297839"/>
</DICH_OUTCOME>
<DICH_OUTCOME CHI2="9.05743571267376" CI_END="3.2237297055777736" CI_START="0.8661834868311062" CI_STUDY="95" CI_TOTAL="95" DF="3" EFFECT_MEASURE="RR" EFFECT_SIZE="1.67103005268558" ESTIMABLE="YES" EVENTS_1="146" EVENTS_2="1055" I2="66.87804258105632" I2_Q="0.0" ID="CMP-003.09" LOG_CI_END="0.5083586211302269" LOG_CI_START="-0.06239010004105223" LOG_EFFECT_SIZE="0.22298426054458736" METHOD="MH" MODIFIED="2023-11-25 19:45:49 +0000" MODIFIED_BY="[Empty name]" NO="9" P_CHI2="0.028536948617411628" P_Q="1.0" P_Z="0.12565427248714323" Q="0.0" RANDOM="YES" SCALE="7.1274934678580655" SORT_BY="STUDY" STUDIES="4" SUBGROUPS="NO" SUBGROUP_TEST="YES" SWAP_EVENTS="NO" TAU2="0.2757278272601736" TOTALS="YES" TOTAL_1="1645" TOTAL_2="13005" WEIGHT="99.99999999999999" Z="1.5314659624284395">
<NAME>NICU Admission</NAME>
<GROUP_LABEL_1>Reactive Hypoglycaemia</GROUP_LABEL_1>
<GROUP_LABEL_2>Euglycaemia</GROUP_LABEL_2>
<GRAPH_LABEL_1>Euglycemia</GRAPH_LABEL_1>
<GRAPH_LABEL_2>Reactive Hypoglycemia</GRAPH_LABEL_2>
<DICH_DATA CI_END="7.204830348287123" CI_START="1.1719035639476145" EFFECT_SIZE="2.905747126436782" ESTIMABLE="YES" EVENTS_1="4" EVENTS_2="29" LOG_CI_END="0.8576237589639989" LOG_CI_START="0.06889187501945879" LOG_EFFECT_SIZE="0.4632578169917289" MODIFIED="2023-11-25 19:45:49 +0000" MODIFIED_BY="[Empty name]" ORDER="237" O_E="0.0" SE="0.4633050129148159" STUDY_ID="STD-Delibas-2018" TOTAL_1="15" TOTAL_2="316" VAR="0.2146515349919977" WEIGHT="22.920965828185324"/>
<DICH_DATA CI_END="1.2325234346259115" CI_START="0.8640112368267681" EFFECT_SIZE="1.031946751130653" ESTIMABLE="YES" EVENTS_1="127" EVENTS_2="922" LOG_CI_END="0.09079518550055593" LOG_CI_START="-0.06348060930336885" LOG_EFFECT_SIZE="0.013657288098593531" MODIFIED="2023-11-25 19:45:49 +0000" MODIFIED_BY="[Empty name]" ORDER="241" O_E="0.0" SE="0.0906223655453261" STUDY_ID="STD-Melamed-2013" TOTAL_1="1519" TOTAL_2="11380" VAR="0.008212413137030706" WEIGHT="39.58568390766215"/>
<DICH_DATA CI_END="22.22648340797167" CI_START="1.1632357218570764" EFFECT_SIZE="5.084745762711864" ESTIMABLE="YES" EVENTS_1="10" EVENTS_2="2" LOG_CI_END="1.3468707556668946" LOG_CI_START="0.06566773048814185" LOG_EFFECT_SIZE="0.7062692430775183" MODIFIED="2023-11-25 19:45:49 +0000" MODIFIED_BY="[Empty name]" ORDER="243" O_E="0.0" SE="0.7525849990472574" STUDY_ID="STD-Rottenstreich-2018" TOTAL_1="59" TOTAL_2="60" VAR="0.5663841807909604" WEIGHT="13.347355812015483"/>
<DICH_DATA CI_END="2.7652658683712716" CI_START="0.501326845746174" EFFECT_SIZE="1.1774132730015083" ESTIMABLE="YES" EVENTS_1="5" EVENTS_2="102" LOG_CI_END="0.44173689318706044" LOG_CI_START="-0.29987903856018516" LOG_EFFECT_SIZE="0.07092892731343761" MODIFIED="2023-11-25 19:45:49 +0000" MODIFIED_BY="[Empty name]" ORDER="245" O_E="0.0" SE="0.43562886936640033" STUDY_ID="STD-Yuen-2019" TOTAL_1="52" TOTAL_2="1249" VAR="0.18977251182544827" WEIGHT="24.145994452137028"/>
</DICH_OUTCOME>
<DICH_OUTCOME CHI2="0.0" CI_END="3.822994520353983" CI_START="1.039359605507741" CI_STUDY="95" CI_TOTAL="95" DF="0" EFFECT_MEASURE="RR" EFFECT_SIZE="1.9933554817275747" ESTIMABLE="YES" EVENTS_1="40" EVENTS_2="22" I2="0.0" I2_Q="0.0" ID="CMP-003.10" LOG_CI_END="0.5824036755283837" LOG_CI_START="0.01676583405121678" LOG_EFFECT_SIZE="0.2995847547898003" METHOD="MH" MODIFIED="2023-11-25 19:45:49 +0000" MODIFIED_BY="[Empty name]" NO="10" P_CHI2="1.0" P_Q="1.0" P_Z="0.037879809499513147" Q="0.0" RANDOM="YES" SCALE="100.0" SORT_BY="STUDY" STUDIES="2" SUBGROUPS="NO" SUBGROUP_TEST="YES" SWAP_EVENTS="NO" TAU2="0.0" TOTALS="YES" TOTAL_1="315" TOTAL_2="324" WEIGHT="100.0" Z="2.076152925595854">
<NAME>Polyhydramnios</NAME>
<GROUP_LABEL_1>Reactive Hypoglycaemia</GROUP_LABEL_1>
<GROUP_LABEL_2>Euglycaemia</GROUP_LABEL_2>
<GRAPH_LABEL_1>Euglycemia</GRAPH_LABEL_1>
<GRAPH_LABEL_2>Reactive Hypoglycemia</GRAPH_LABEL_2>
<DICH_DATA CI_END="3.822994520353983" CI_START="1.039359605507741" EFFECT_SIZE="1.9933554817275747" ESTIMABLE="YES" EVENTS_1="25" EVENTS_2="13" LOG_CI_END="0.5824036755283837" LOG_CI_START="0.01676583405121678" LOG_EFFECT_SIZE="0.2995847547898003" MODIFIED="2023-11-25 19:45:49 +0000" MODIFIED_BY="[Empty name]" ORDER="250" O_E="0.0" SE="0.3322584680361602" STUDY_ID="STD-Rehman-2022" TOTAL_1="301" TOTAL_2="312" VAR="0.11039568958173611" WEIGHT="100.0"/>
<DICH_DATA CI_END="0.0" CI_START="0.0" EFFECT_SIZE="0.0" ESTIMABLE="NO" EVENTS_1="15" EVENTS_2="9" LOG_CI_END="0.0" LOG_CI_START="0.0" LOG_EFFECT_SIZE="0.0" MODIFIED="2023-11-25 19:45:49 +0000" MODIFIED_BY="[Empty name]" ORDER="264" O_E="0.0" SE="0.0" STUDY_ID="STD-Reicher-2021" TOTAL_1="14" TOTAL_2="12" VAR="0.0" WEIGHT="0.0"/>
</DICH_OUTCOME>
<DICH_OUTCOME CHI2="0.06694529971636534" CI_END="21.283188528306734" CI_START="0.28414728135847395" CI_STUDY="95" CI_TOTAL="95" DF="1" EFFECT_MEASURE="RR" EFFECT_SIZE="2.45917875701589" ESTIMABLE="YES" EVENTS_1="1" EVENTS_2="6" I2="0.0" I2_Q="0.0" ID="CMP-003.13" LOG_CI_END="1.3280366920682787" LOG_CI_START="-0.5464564948072195" LOG_EFFECT_SIZE="0.39079009863052966" METHOD="MH" MODIFIED="2023-11-25 19:45:49 +0000" MODIFIED_BY="[Empty name]" NO="13" P_CHI2="0.7958374810635748" P_Q="1.0" P_Z="0.41380402865306565" Q="0.0" RANDOM="NO" SCALE="100.0" SORT_BY="STUDY" STUDIES="3" SUBGROUPS="NO" SUBGROUP_TEST="YES" SWAP_EVENTS="NO" TAU2="0.0" TOTALS="YES" TOTAL_1="1890" TOTAL_2="12965" WEIGHT="99.99999999999999" Z="0.8172177143064391">
<NAME>Perinatal mortality</NAME>
<GROUP_LABEL_1>Reactive Hypoglycaemia</GROUP_LABEL_1>
<GROUP_LABEL_2>Euglycaemia</GROUP_LABEL_2>
<GRAPH_LABEL_1>Euglycaemia</GRAPH_LABEL_1>
<GRAPH_LABEL_2>Reactive Hypoglycaemia</GRAPH_LABEL_2>
<DICH_DATA CI_END="0.0" CI_START="0.0" EFFECT_SIZE="0.0" ESTIMABLE="NO" EVENTS_1="0" EVENTS_2="0" LOG_CI_END="0.0" LOG_CI_START="0.0" LOG_EFFECT_SIZE="0.0" MODIFIED="2023-11-25 19:45:49 +0000" MODIFIED_BY="[Empty name]" ORDER="132" O_E="0.0" SE="0.0" STUDY_ID="STD-Melamed-2013" TOTAL_1="1519" TOTAL_2="11380" VAR="0.0" WEIGHT="0.0"/>
<DICH_DATA CI_END="77.27139281958713" CI_START="0.12917652997313123" EFFECT_SIZE="3.159375" ESTIMABLE="YES" EVENTS_1="1" EVENTS_2="0" LOG_CI_END="1.88801874048897" LOG_CI_START="-0.8888163859467799" LOG_EFFECT_SIZE="0.49960117727109504" MODIFIED="2023-11-25 19:45:49 +0000" MODIFIED_BY="[Empty name]" ORDER="133" O_E="0.0" SE="1.6311266988239208" STUDY_ID="STD-Rehman-2022" TOTAL_1="319" TOTAL_2="336" VAR="2.6605743076162214" WEIGHT="47.946662557653625"/>
<DICH_DATA CI_END="31.783109924004137" CI_START="0.10355836671066462" EFFECT_SIZE="1.8142235123367199" ESTIMABLE="YES" EVENTS_1="0" EVENTS_2="6" LOG_CI_END="1.5021963899372477" LOG_CI_START="-0.9848148077363866" LOG_EFFECT_SIZE="0.2586907911004306" MODIFIED="2023-11-25 19:45:49 +0000" MODIFIED_BY="[Empty name]" ORDER="135" O_E="0.0" SE="1.460882688417469" STUDY_ID="STD-Yuen-2019" TOTAL_1="52" TOTAL_2="1249" VAR="2.1341782293178517" WEIGHT="52.05333744234636"/>
</DICH_OUTCOME>
<DICH_OUTCOME CHI2="1.9121292938376302" CI_END="1.0466467681909155" CI_START="0.23533705002357402" CI_STUDY="95" CI_TOTAL="95" DF="2" EFFECT_MEASURE="RR" EFFECT_SIZE="0.4963010808398039" ESTIMABLE="YES" EVENTS_1="9" EVENTS_2="63" I2="0.0" I2_Q="0.0" ID="CMP-003.14" LOG_CI_END="0.019800136779956425" LOG_CI_START="-0.6283096947784126" LOG_EFFECT_SIZE="-0.30425477899922804" METHOD="MH" MODIFIED="2023-11-25 19:45:49 +0000" MODIFIED_BY="[Empty name]" NO="14" P_CHI2="0.3844027474177396" P_Q="1.0" P_Z="0.06573772381480018" Q="0.0" RANDOM="NO" SCALE="100.0" SORT_BY="STUDY" STUDIES="3" SUBGROUPS="NO" SUBGROUP_TEST="YES" SWAP_EVENTS="NO" TAU2="0.0" TOTALS="YES" TOTAL_1="2054" TOTAL_2="12788" WEIGHT="100.0" Z="1.8402078781271354">
<NAME>Shoulder Dystocia</NAME>
<GROUP_LABEL_1>Reactive Hypoglycaemia</GROUP_LABEL_1>
<GROUP_LABEL_2>Euglycaemia</GROUP_LABEL_2>
<GRAPH_LABEL_1>Euglycaemia</GRAPH_LABEL_1>
<GRAPH_LABEL_2>Reactive Hypoglycaemia</GRAPH_LABEL_2>
<DICH_DATA CI_END="1.7690387151841072" CI_START="0.006656380686586979" EFFECT_SIZE="0.10851449275362318" ESTIMABLE="YES" EVENTS_1="0" EVENTS_2="34" LOG_CI_END="0.24773733749244695" LOG_CI_START="-2.176761848172222" LOG_EFFECT_SIZE="-0.9645122553398876" MODIFIED="2023-11-25 19:45:49 +0000" MODIFIED_BY="[Empty name]" ORDER="136" O_E="0.0" SE="1.4241628231239527" STUDY_ID="STD-Melamed-2013" TOTAL_1="1519" TOTAL_2="11380" VAR="2.0282397467683873" WEIGHT="33.53418513919771"/>
<DICH_DATA CI_END="2.6248370119128484" CI_START="0.23394568252777587" EFFECT_SIZE="0.783625730994152" ESTIMABLE="YES" EVENTS_1="3" EVENTS_2="19" LOG_CI_END="0.4191023412564532" LOG_CI_START="-0.6308849653111457" LOG_EFFECT_SIZE="-0.10589131202734624" MODIFIED="2023-11-25 19:45:49 +0000" MODIFIED_BY="[Empty name]" ORDER="137" O_E="0.0" SE="0.6167677413987996" STUDY_ID="STD-Raviv-2021" TOTAL_1="216" TOTAL_2="1072" VAR="0.38040244683017654" WEIGHT="26.286934258217034"/>
<DICH_DATA CI_END="1.718670946432758" CI_START="0.23238439120550383" EFFECT_SIZE="0.631974921630094" ESTIMABLE="YES" EVENTS_1="6" EVENTS_2="10" LOG_CI_END="0.2351927354259096" LOG_CI_START="-0.6337930459932964" LOG_EFFECT_SIZE="-0.19930015528369344" MODIFIED="2023-11-25 19:45:49 +0000" MODIFIED_BY="[Empty name]" ORDER="138" O_E="0.0" SE="0.5104465495546342" STUDY_ID="STD-Rehman-2022" TOTAL_1="319" TOTAL_2="336" VAR="0.26055567995223167" WEIGHT="40.17888060258526"/>
</DICH_OUTCOME>
<DICH_OUTCOME CHI2="0.5360182680359291" CI_END="1.2961180557826284" CI_START="0.6650631476628114" CI_STUDY="95" CI_TOTAL="95" DF="3" EFFECT_MEASURE="RR" EFFECT_SIZE="0.9284397416749233" ESTIMABLE="YES" EVENTS_1="41" EVENTS_2="253" I2="0.0" I2_Q="0.0" ID="CMP-003.15" LOG_CI_END="0.11264456067029627" LOG_CI_START="-0.1771371165322671" LOG_EFFECT_SIZE="-0.032246277930985404" METHOD="MH" MODIFIED="2023-11-25 19:45:49 +0000" MODIFIED_BY="[Empty name]" NO="15" P_CHI2="0.9109101003580635" P_Q="1.0" P_Z="0.6626908301533134" Q="0.0" RANDOM="YES" SCALE="100.0" SORT_BY="STUDY" STUDIES="4" SUBGROUPS="NO" SUBGROUP_TEST="YES" SWAP_EVENTS="NO" TAU2="0.0" TOTALS="YES" TOTAL_1="1893" TOTAL_2="12926" WEIGHT="99.99999999999999" Z="0.43620110139690443">
<NAME>Preeclampsia Toxemia</NAME>
<GROUP_LABEL_1>Reactive Hypoglycaemia</GROUP_LABEL_1>
<GROUP_LABEL_2>Euglycaemia</GROUP_LABEL_2>
<GRAPH_LABEL_1>Euglycaemia</GRAPH_LABEL_1>
<GRAPH_LABEL_2>Reactive Hypoglycaemia</GRAPH_LABEL_2>
<DICH_DATA CI_END="39.14786554279053" CI_START="0.12378996844224927" EFFECT_SIZE="2.201388888888889" ESTIMABLE="YES" EVENTS_1="0" EVENTS_2="4" LOG_CI_END="1.5927080880221003" LOG_CI_START="-0.9073145477770965" LOG_EFFECT_SIZE="0.3426967701225018" MODIFIED="2023-11-25 19:45:49 +0000" MODIFIED_BY="[Empty name]" ORDER="139" O_E="0.0" SE="1.4685256715800818" STUDY_ID="STD-Delibas-2018" TOTAL_1="15" TOTAL_2="316" VAR="2.1565676480897302" WEIGHT="1.3435503970975455"/>
<DICH_DATA CI_END="1.3881212443375042" CI_START="0.5531072435309984" EFFECT_SIZE="0.8762305148431755" ESTIMABLE="YES" EVENTS_1="20" EVENTS_2="171" LOG_CI_END="0.14242740087898462" LOG_CI_START="-0.25719065394279783" LOG_EFFECT_SIZE="-0.057381626531906635" MODIFIED="2023-11-25 19:45:49 +0000" MODIFIED_BY="[Empty name]" ORDER="143" O_E="0.0" SE="0.23473762354358946" STUDY_ID="STD-Melamed-2013" TOTAL_1="1519" TOTAL_2="11380" VAR="0.05510175190689193" WEIGHT="52.58376040120556"/>
<DICH_DATA CI_END="1.6356629925468584" CI_START="0.5193723978884206" EFFECT_SIZE="0.9216931216931217" ESTIMABLE="YES" EVENTS_1="13" EVENTS_2="70" LOG_CI_END="0.21369382772523265" LOG_CI_START="-0.2845211347284321" LOG_EFFECT_SIZE="-0.03541365350159975" MODIFIED="2023-11-25 19:45:49 +0000" MODIFIED_BY="[Empty name]" ORDER="145" O_E="0.0" SE="0.29265393514912125" STUDY_ID="STD-Raviv-2021" TOTAL_1="216" TOTAL_2="1072" VAR="0.08564632575826607" WEIGHT="33.830491784745725"/>
<DICH_DATA CI_END="2.8669939498929535" CI_START="0.42580947646113665" EFFECT_SIZE="1.1048951048951048" ESTIMABLE="YES" EVENTS_1="8" EVENTS_2="8" LOG_CI_END="0.45742677647251256" LOG_CI_START="-0.37078467749379096" LOG_EFFECT_SIZE="0.04332104948936077" MODIFIED="2023-11-25 19:45:49 +0000" MODIFIED_BY="[Empty name]" ORDER="146" O_E="0.0" SE="0.48649550777262307" STUDY_ID="STD-Reicher-2021" TOTAL_1="143" TOTAL_2="158" VAR="0.23667787908294236" WEIGHT="12.242197416951162"/>
</DICH_OUTCOME>
</COMPARISON>
<COMPARISON ID="CMP-004" MODIFIED="2023-11-25 20:04:17 +0000" MODIFIED_BY="[Empty name]" NO="4">
<NAME>Subgroup Analysis of &lt; 3 mmol/l</NAME>
<DICH_OUTCOME CHI2="0.23351262217078114" CI_END="1.184161340976327" CI_START="0.27681801859883526" CI_STUDY="95" CI_TOTAL="95" DF="2" EFFECT_MEASURE="RR" EFFECT_SIZE="0.5725357596782987" ESTIMABLE="YES" EVENTS_1="8" EVENTS_2="78" I2="0.0" I2_Q="0.0" ID="CMP-004.01" LOG_CI_END="0.07341087867241808" LOG_CI_START="-0.5578056442609588" LOG_EFFECT_SIZE="-0.2421973827942703" METHOD="MH" MODIFIED="2023-11-25 19:48:54 +0000" MODIFIED_BY="[Empty name]" NO="1" P_CHI2="0.8898020048036738" P_Q="1.0" P_Z="0.13256234079104032" Q="0.0" RANDOM="NO" SCALE="18.15673550368661" SORT_BY="STUDY" STUDIES="3" SUBGROUPS="NO" SUBGROUP_TEST="YES" SWAP_EVENTS="NO" TAU2="0.0" TOTALS="YES" TOTAL_1="120" TOTAL_2="914" WEIGHT="99.99999999999999" Z="1.5040738959766868">
<NAME>Large for Gestational Age</NAME>
<GROUP_LABEL_1>Reactive Hypoglycaemia</GROUP_LABEL_1>
<GROUP_LABEL_2>Euglycaemia</GROUP_LABEL_2>
<GRAPH_LABEL_1>Euglycemia</GRAPH_LABEL_1>
<GRAPH_LABEL_2>Reactive Hypoglycemia</GRAPH_LABEL_2>
<DICH_DATA CI_END="17.132787115866567" CI_START="0.06346632314456363" EFFECT_SIZE="1.042763157894737" ESTIMABLE="YES" EVENTS_1="0" EVENTS_2="9" LOG_CI_END="1.2338280185744575" LOG_CI_START="-1.197456661356462" LOG_EFFECT_SIZE="0.018185678608997797" MODIFIED="2023-11-25 19:48:27 +0000" MODIFIED_BY="[Empty name]" ORDER="135" O_E="0.0" SE="1.4281486560446865" STUDY_ID="STD-Delibas-2018" TOTAL_1="15" TOTAL_2="316" VAR="2.0396085837622446" WEIGHT="4.536573937978406"/>
<DICH_DATA CI_END="1.3982825927931246" CI_START="0.184902820107133" EFFECT_SIZE="0.5084745762711864" ESTIMABLE="YES" EVENTS_1="5" EVENTS_2="10" LOG_CI_END="0.14559495115797114" LOG_CI_START="-0.7330564650029346" LOG_EFFECT_SIZE="-0.2937307569224818" MODIFIED="2023-11-25 19:48:27 +0000" MODIFIED_BY="[Empty name]" ORDER="142" O_E="0.0" SE="0.5161241912475723" STUDY_ID="STD-Rottenstreich-2018" TOTAL_1="59" TOTAL_2="60" VAR="0.2663841807909605" WEIGHT="49.27580061889748"/>
<DICH_DATA CI_END="1.8230948326047491" CI_START="0.1939894510258281" EFFECT_SIZE="0.5946941783345615" ESTIMABLE="YES" EVENTS_1="3" EVENTS_2="59" LOG_CI_END="0.2608092601008093" LOG_CI_START="-0.7122218859761427" LOG_EFFECT_SIZE="-0.22570631293766666" MODIFIED="2023-11-25 19:48:27 +0000" MODIFIED_BY="[Empty name]" ORDER="146" O_E="0.0" SE="0.5715633117874555" STUDY_ID="STD-Weissman-2005" TOTAL_1="46" TOTAL_2="538" VAR="0.32668461938144405" WEIGHT="46.187625443124105"/>
</DICH_OUTCOME>
<DICH_OUTCOME CHI2="7.280847134347615" CI_END="9.874033457307558" CI_START="0.49050815272158177" CI_STUDY="95" CI_TOTAL="95" DF="2" EFFECT_MEASURE="RR" EFFECT_SIZE="2.200748488822615" ESTIMABLE="YES" EVENTS_1="13" EVENTS_2="77" I2="72.53066898541324" I2_Q="0.0" ID="CMP-004.02" LOG_CI_END="0.9944945944552598" LOG_CI_START="-0.30935376982823143" LOG_EFFECT_SIZE="0.3425704123135142" METHOD="MH" MODIFIED="2023-11-25 19:49:04 +0000" MODIFIED_BY="[Empty name]" NO="2" P_CHI2="0.026241290371845638" P_Q="1.0" P_Z="0.30305051638190184" Q="0.0" RANDOM="YES" SCALE="42.74509380680818" SORT_BY="STUDY" STUDIES="3" SUBGROUPS="NO" SUBGROUP_TEST="YES" SWAP_EVENTS="NO" TAU2="1.2392414237899902" TOTALS="YES" TOTAL_1="120" TOTAL_2="914" WEIGHT="100.0" Z="1.0299137364374356">
<NAME>Small for Gestational Age</NAME>
<GROUP_LABEL_1>Reactive Hypoglycaemia</GROUP_LABEL_1>
<GROUP_LABEL_2>Euglycaemia</GROUP_LABEL_2>
<GRAPH_LABEL_1>Euglycemia</GRAPH_LABEL_1>
<GRAPH_LABEL_2>Reactive Hypoglycemia</GRAPH_LABEL_2>
<DICH_DATA CI_END="11.311677657509334" CI_START="1.2218258044865822" EFFECT_SIZE="3.7176470588235295" ESTIMABLE="YES" EVENTS_1="3" EVENTS_2="17" LOG_CI_END="1.0535270207845435" LOG_CI_START="0.08700929302367864" LOG_EFFECT_SIZE="0.5702681569041111" MODIFIED="2023-11-25 19:48:27 +0000" MODIFIED_BY="[Empty name]" ORDER="149" O_E="0.0" SE="0.5677372976266453" STUDY_ID="STD-Delibas-2018" TOTAL_1="15" TOTAL_2="316" VAR="0.32232563911640605" WEIGHT="37.56373230286489"/>
<DICH_DATA CI_END="56.09023027577795" CI_START="0.9034566824707692" EFFECT_SIZE="7.11864406779661" ESTIMABLE="YES" EVENTS_1="7" EVENTS_2="1" LOG_CI_END="1.7488872229885575" LOG_CI_START="-0.04409266547704507" LOG_EFFECT_SIZE="0.8523972787557562" MODIFIED="2023-11-25 19:48:27 +0000" MODIFIED_BY="[Empty name]" ORDER="158" O_E="0.0" SE="1.0532052618782832" STUDY_ID="STD-Rottenstreich-2018" TOTAL_1="59" TOTAL_2="60" VAR="1.1092413236481034" WEIGHT="24.97709944344954"/>
<DICH_DATA CI_END="1.8230948326047491" CI_START="0.1939894510258281" EFFECT_SIZE="0.5946941783345615" ESTIMABLE="YES" EVENTS_1="3" EVENTS_2="59" LOG_CI_END="0.2608092601008093" LOG_CI_START="-0.7122218859761427" LOG_EFFECT_SIZE="-0.22570631293766666" MODIFIED="2023-11-25 19:48:27 +0000" MODIFIED_BY="[Empty name]" ORDER="165" O_E="0.0" SE="0.5715633117874555" STUDY_ID="STD-Weissman-2005" TOTAL_1="46" TOTAL_2="538" VAR="0.32668461938144405" WEIGHT="37.45916825368557"/>
</DICH_OUTCOME>
<DICH_OUTCOME CHI2="0.0" CI_END="22.22648340797167" CI_START="1.1632357218570764" CI_STUDY="95" CI_TOTAL="95" DF="0" EFFECT_MEASURE="RR" EFFECT_SIZE="5.084745762711865" ESTIMABLE="YES" EVENTS_1="10" EVENTS_2="2" I2="0.0" I2_Q="0.0" ID="CMP-004.03" LOG_CI_END="1.3468707556668946" LOG_CI_START="0.06566773048814185" LOG_EFFECT_SIZE="0.7062692430775183" METHOD="MH" MODIFIED="2023-11-25 19:49:41 +0000" MODIFIED_BY="[Empty name]" NO="3" P_CHI2="1.0" P_Q="1.0" P_Z="0.03070469666030236" Q="0.0" RANDOM="YES" SCALE="32.76146090099596" SORT_BY="STUDY" STUDIES="1" SUBGROUPS="NO" SUBGROUP_TEST="YES" SWAP_EVENTS="NO" TAU2="0.0" TOTALS="YES" TOTAL_1="59" TOTAL_2="60" WEIGHT="100.0" Z="2.160878881201782">
<NAME>Low Birth Weight</NAME>
<GROUP_LABEL_1>Reactive Hypoglycaemia</GROUP_LABEL_1>
<GROUP_LABEL_2>Euglycaemia</GROUP_LABEL_2>
<GRAPH_LABEL_1>Euglycemia</GRAPH_LABEL_1>
<GRAPH_LABEL_2>Reactive Hypoglycemia</GRAPH_LABEL_2>
<DICH_DATA CI_END="22.22648340797167" CI_START="1.1632357218570764" EFFECT_SIZE="5.084745762711864" ESTIMABLE="YES" EVENTS_1="10" EVENTS_2="2" LOG_CI_END="1.3468707556668946" LOG_CI_START="0.06566773048814185" LOG_EFFECT_SIZE="0.7062692430775183" MODIFIED="2023-11-25 19:48:27 +0000" MODIFIED_BY="[Empty name]" ORDER="175" O_E="0.0" SE="0.7525849990472574" STUDY_ID="STD-Rottenstreich-2018" TOTAL_1="59" TOTAL_2="60" VAR="0.5663841807909604" WEIGHT="100.0"/>
</DICH_OUTCOME>
<DICH_OUTCOME CHI2="0.026005038624211572" CI_END="1.151951625020605" CI_START="0.2543670123542336" CI_STUDY="95" CI_TOTAL="95" DF="1" EFFECT_MEASURE="RR" EFFECT_SIZE="0.5413118262453682" ESTIMABLE="YES" EVENTS_1="8" EVENTS_2="71" I2="0.0" I2_Q="0.0" ID="CMP-004.04" LOG_CI_END="0.06143424173673122" LOG_CI_START="-0.5945392109538336" LOG_EFFECT_SIZE="-0.26655248460855113" METHOD="MH" MODIFIED="2023-11-25 19:49:51 +0000" MODIFIED_BY="[Empty name]" NO="4" P_CHI2="0.8718880345891147" P_Q="1.0" P_Z="0.11119411020100735" Q="0.0" RANDOM="NO" SCALE="77.5658583118775" SORT_BY="STUDY" STUDIES="2" SUBGROUPS="NO" SUBGROUP_TEST="YES" SWAP_EVENTS="NO" TAU2="0.0" TOTALS="YES" TOTAL_1="105" TOTAL_2="598" WEIGHT="100.0" Z="1.5928488193526613">
<NAME>Macrosomia</NAME>
<GROUP_LABEL_1>Reactive Hypoglycaemia</GROUP_LABEL_1>
<GROUP_LABEL_2>Euglycaemia</GROUP_LABEL_2>
<GRAPH_LABEL_1>Euglycemia</GRAPH_LABEL_1>
<GRAPH_LABEL_2>Reactive Hypoglycemia</GRAPH_LABEL_2>
<DICH_DATA CI_END="1.3982825927931246" CI_START="0.184902820107133" EFFECT_SIZE="0.5084745762711864" ESTIMABLE="YES" EVENTS_1="5" EVENTS_2="10" LOG_CI_END="0.14559495115797114" LOG_CI_START="-0.7330564650029346" LOG_EFFECT_SIZE="-0.2937307569224818" MODIFIED="2023-11-25 19:48:27 +0000" MODIFIED_BY="[Empty name]" ORDER="186" O_E="0.0" SE="0.5161241912475723" STUDY_ID="STD-Rottenstreich-2018" TOTAL_1="59" TOTAL_2="60" VAR="0.2663841807909605" WEIGHT="50.78455475080843"/>
<DICH_DATA CI_END="1.76164122420946" CI_START="0.18780807562214505" EFFECT_SIZE="0.5751960085531005" ESTIMABLE="YES" EVENTS_1="3" EVENTS_2="61" LOG_CI_END="0.24591746468240414" LOG_CI_START="-0.7262857372949831" LOG_EFFECT_SIZE="-0.24018413630628951" MODIFIED="2023-11-25 19:48:27 +0000" MODIFIED_BY="[Empty name]" ORDER="188" O_E="0.0" SE="0.5710769733249819" STUDY_ID="STD-Weissman-2005" TOTAL_1="46" TOTAL_2="538" VAR="0.326128909462022" WEIGHT="49.21544524919157"/>
</DICH_OUTCOME>
<DICH_OUTCOME CHI2="2.775849239347391" CI_END="7.7612824737926855" CI_START="0.37718197711470175" CI_STUDY="95" CI_TOTAL="95" DF="1" EFFECT_MEASURE="RR" EFFECT_SIZE="1.7109692774596534" ESTIMABLE="YES" EVENTS_1="6" EVENTS_2="23" I2="63.974988777304695" I2_Q="0.0" ID="CMP-004.05" LOG_CI_END="0.8899334899787895" LOG_CI_START="-0.42344906733087706" LOG_EFFECT_SIZE="0.23324221132395626" METHOD="MH" MODIFIED="2023-11-25 19:50:00 +0000" MODIFIED_BY="[Empty name]" NO="5" P_CHI2="0.09569597618053693" P_Q="1.0" P_Z="0.48634376926125367" Q="0.0" RANDOM="YES" SCALE="100.0" SORT_BY="STUDY" STUDIES="2" SUBGROUPS="NO" SUBGROUP_TEST="YES" SWAP_EVENTS="NO" TAU2="0.7688105999191608" TOTALS="YES" TOTAL_1="74" TOTAL_2="376" WEIGHT="100.0" Z="0.6961358384503802">
<NAME>Preterm Delivery</NAME>
<GROUP_LABEL_1>Reactive Hypoglycaemia</GROUP_LABEL_1>
<GROUP_LABEL_2>Euglycaemia</GROUP_LABEL_2>
<GRAPH_LABEL_1>Euglycemia</GRAPH_LABEL_1>
<GRAPH_LABEL_2>Reactive Hypoglycemia</GRAPH_LABEL_2>
<DICH_DATA CI_END="10.012858402618415" CI_START="1.1050167980412613" EFFECT_SIZE="3.3263157894736843" ESTIMABLE="YES" EVENTS_1="3" EVENTS_2="19" LOG_CI_END="1.0005580746097689" LOG_CI_START="0.043368880049343195" LOG_EFFECT_SIZE="0.5219634773295561" MODIFIED="2023-11-25 19:48:27 +0000" MODIFIED_BY="[Empty name]" ORDER="253" O_E="0.0" SE="0.5622576710477233" STUDY_ID="STD-Delibas-2018" TOTAL_1="15" TOTAL_2="316" VAR="0.31613368865200975" WEIGHT="54.85929909613646"/>
<DICH_DATA CI_END="3.2618675931291934" CI_START="0.1783424285315021" EFFECT_SIZE="0.7627118644067796" ESTIMABLE="YES" EVENTS_1="3" EVENTS_2="4" LOG_CI_END="0.5134663280284617" LOG_CI_START="-0.7487453237620627" LOG_EFFECT_SIZE="-0.11763949786680053" MODIFIED="2023-11-25 19:48:27 +0000" MODIFIED_BY="[Empty name]" ORDER="260" O_E="0.0" SE="0.7414293723101977" STUDY_ID="STD-Rottenstreich-2018" TOTAL_1="59" TOTAL_2="60" VAR="0.5497175141242937" WEIGHT="45.14070090386353"/>
</DICH_OUTCOME>
<DICH_OUTCOME CHI2="0.3324096973535985" CI_END="1.1531260199484965" CI_START="0.5573905776507332" CI_STUDY="95" CI_TOTAL="95" DF="1" EFFECT_MEASURE="RR" EFFECT_SIZE="0.8017116553744141" ESTIMABLE="YES" EVENTS_1="30" EVENTS_2="162" I2="0.0" I2_Q="0.0" ID="CMP-004.06" LOG_CI_END="0.06187677197600682" LOG_CI_START="-0.253840377045176" LOG_EFFECT_SIZE="-0.09598180253458456" METHOD="MH" MODIFIED="2023-11-25 19:50:14 +0000" MODIFIED_BY="[Empty name]" NO="6" P_CHI2="0.5642437603119181" P_Q="1.0" P_Z="0.23337689963173336" Q="0.0" RANDOM="YES" SCALE="48.81525061507242" SORT_BY="STUDY" STUDIES="2" SUBGROUPS="NO" SUBGROUP_TEST="YES" SWAP_EVENTS="NO" TAU2="0.0" TOTALS="YES" TOTAL_1="105" TOTAL_2="598" WEIGHT="100.0" Z="1.1917051495127953">
<NAME>Cesarean delivery</NAME>
<GROUP_LABEL_1>Reactive Hypoglycaemia</GROUP_LABEL_1>
<GROUP_LABEL_2>Euglycaemia</GROUP_LABEL_2>
<GRAPH_LABEL_1>Euglycemia</GRAPH_LABEL_1>
<GRAPH_LABEL_2>Reactive Hypoglycemia</GRAPH_LABEL_2>
<DICH_DATA CI_END="1.3355300818691715" CI_START="0.5544258468965856" EFFECT_SIZE="0.8604954367666232" ESTIMABLE="YES" EVENTS_1="22" EVENTS_2="26" LOG_CI_END="0.12565367464316654" LOG_CI_START="-0.2561565314573911" LOG_EFFECT_SIZE="-0.06525142840711229" MODIFIED="2023-11-25 19:48:27 +0000" MODIFIED_BY="[Empty name]" ORDER="219" O_E="0.0" SE="0.2242772050544691" STUDY_ID="STD-Rottenstreich-2018" TOTAL_1="59" TOTAL_2="60" VAR="0.05030026470704438" WEIGHT="68.3756201456742"/>
<DICH_DATA CI_END="1.3130614754985603" CI_START="0.3604673930336933" EFFECT_SIZE="0.6879795396419437" ESTIMABLE="YES" EVENTS_1="8" EVENTS_2="136" LOG_CI_END="0.1182850595584792" LOG_CI_START="-0.4431340143453969" LOG_EFFECT_SIZE="-0.16242447739345886" MODIFIED="2023-11-25 19:48:27 +0000" MODIFIED_BY="[Empty name]" ORDER="224" O_E="0.0" SE="0.32978034308037285" STUDY_ID="STD-Weissman-2005" TOTAL_1="46" TOTAL_2="538" VAR="0.10875507468220842" WEIGHT="31.624379854325795"/>
</DICH_OUTCOME>
<DICH_OUTCOME CHI2="0.0" CI_END="0.0" CI_START="0.0" CI_STUDY="95" CI_TOTAL="95" DF="0" EFFECT_MEASURE="RR" EFFECT_SIZE="0.0" ESTIMABLE="NO" EVENTS_1="0" EVENTS_2="0" I2="0.0" I2_Q="0.0" ID="CMP-004.07" LOG_CI_END="-Infinity" LOG_CI_START="-Infinity" LOG_EFFECT_SIZE="-Infinity" METHOD="MH" MODIFIED="2023-11-25 19:50:22 +0000" MODIFIED_BY="[Empty name]" NO="7" P_CHI2="0.0" P_Q="0.0" P_Z="0.0" Q="0.0" RANDOM="YES" SCALE="1000.0" SORT_BY="STUDY" STUDIES="0" SUBGROUPS="NO" SUBGROUP_TEST="YES" SWAP_EVENTS="NO" TAU2="NaN" TOTALS="YES" TOTAL_1="0" TOTAL_2="0" WEIGHT="0.0" Z="0.0">
<NAME>Neonatal hypoglycemia</NAME>
<GROUP_LABEL_1>Reactive Hypoglycaemia</GROUP_LABEL_1>
<GROUP_LABEL_2>Euglycaemia</GROUP_LABEL_2>
<GRAPH_LABEL_1>Euglycemia</GRAPH_LABEL_1>
<GRAPH_LABEL_2>Reactive Hypoglycemia</GRAPH_LABEL_2>
</DICH_OUTCOME>
<DICH_OUTCOME CHI2="0.0" CI_END="38.09303169700338" CI_START="2.912635360546511" CI_STUDY="95" CI_TOTAL="95" DF="0" EFFECT_MEASURE="RR" EFFECT_SIZE="10.533333333333335" ESTIMABLE="YES" EVENTS_1="3" EVENTS_2="6" I2="0.0" I2_Q="0.0" ID="CMP-004.08" LOG_CI_END="1.5808455380819" LOG_CI_START="0.4642861177155829" LOG_EFFECT_SIZE="1.0225658278987415" METHOD="MH" MODIFIED="2023-11-25 19:50:31 +0000" MODIFIED_BY="[Empty name]" NO="8" P_CHI2="1.0" P_Q="1.0" P_Z="3.307506043144835E-4" Q="0.0" RANDOM="YES" SCALE="198.66104226289724" SORT_BY="STUDY" STUDIES="1" SUBGROUPS="NO" SUBGROUP_TEST="YES" SWAP_EVENTS="NO" TAU2="0.0" TOTALS="YES" TOTAL_1="15" TOTAL_2="316" WEIGHT="100.0" Z="3.5899427436569176">
<NAME>5-minute APGAR score &lt; 7</NAME>
<GROUP_LABEL_1>Reactive Hypoglycaemia</GROUP_LABEL_1>
<GROUP_LABEL_2>Euglycaemia</GROUP_LABEL_2>
<GRAPH_LABEL_1>Euglycemia</GRAPH_LABEL_1>
<GRAPH_LABEL_2>Reactive Hypoglycemia</GRAPH_LABEL_2>
<DICH_DATA CI_END="38.0930316970034" CI_START="2.9126353605465107" EFFECT_SIZE="10.533333333333333" ESTIMABLE="YES" EVENTS_1="3" EVENTS_2="6" LOG_CI_END="1.5808455380819" LOG_CI_START="0.46428611771558287" LOG_EFFECT_SIZE="1.0225658278987413" MODIFIED="2023-11-25 19:48:27 +0000" MODIFIED_BY="[Empty name]" ORDER="230" O_E="0.0" SE="0.6558725305814447" STUDY_ID="STD-Delibas-2018" TOTAL_1="15" TOTAL_2="316" VAR="0.430168776371308" WEIGHT="100.0"/>
</DICH_OUTCOME>
<DICH_OUTCOME CHI2="0.5024393754947248" CI_END="7.343016527903666" CI_START="1.5639197740779167" CI_STUDY="95" CI_TOTAL="95" DF="1" EFFECT_MEASURE="RR" EFFECT_SIZE="3.388788684673258" ESTIMABLE="YES" EVENTS_1="14" EVENTS_2="31" I2="0.0" I2_Q="0.0" ID="CMP-004.09" LOG_CI_END="0.8658745057332513" LOG_CI_START="0.19421447086647317" LOG_EFFECT_SIZE="0.5300444882998623" METHOD="MH" MODIFIED="2023-11-25 19:50:41 +0000" MODIFIED_BY="[Empty name]" NO="9" P_CHI2="0.47843029245137403" P_Q="1.0" P_Z="0.0019785433175415787" Q="0.0" RANDOM="YES" SCALE="7.1274934678580655" SORT_BY="STUDY" STUDIES="2" SUBGROUPS="NO" SUBGROUP_TEST="YES" SWAP_EVENTS="NO" TAU2="0.0" TOTALS="YES" TOTAL_1="74" TOTAL_2="376" WEIGHT="100.00000000000001" Z="3.0934343368449744">
<NAME>NICU Admission</NAME>
<GROUP_LABEL_1>Reactive Hypoglycaemia</GROUP_LABEL_1>
<GROUP_LABEL_2>Euglycaemia</GROUP_LABEL_2>
<GRAPH_LABEL_1>Euglycemia</GRAPH_LABEL_1>
<GRAPH_LABEL_2>Reactive Hypoglycemia</GRAPH_LABEL_2>
<DICH_DATA CI_END="7.204830348287123" CI_START="1.1719035639476145" EFFECT_SIZE="2.905747126436782" ESTIMABLE="YES" EVENTS_1="4" EVENTS_2="29" LOG_CI_END="0.8576237589639989" LOG_CI_START="0.06889187501945879" LOG_EFFECT_SIZE="0.4632578169917289" MODIFIED="2023-11-25 19:48:27 +0000" MODIFIED_BY="[Empty name]" ORDER="237" O_E="0.0" SE="0.4633050129148159" STUDY_ID="STD-Delibas-2018" TOTAL_1="15" TOTAL_2="316" VAR="0.2146515349919977" WEIGHT="72.51706539734643"/>
<DICH_DATA CI_END="22.22648340797167" CI_START="1.1632357218570764" EFFECT_SIZE="5.084745762711864" ESTIMABLE="YES" EVENTS_1="10" EVENTS_2="2" LOG_CI_END="1.3468707556668946" LOG_CI_START="0.06566773048814185" LOG_EFFECT_SIZE="0.7062692430775183" MODIFIED="2023-11-25 19:48:27 +0000" MODIFIED_BY="[Empty name]" ORDER="243" O_E="0.0" SE="0.7525849990472574" STUDY_ID="STD-Rottenstreich-2018" TOTAL_1="59" TOTAL_2="60" VAR="0.5663841807909604" WEIGHT="27.482934602653586"/>
</DICH_OUTCOME>
<DICH_OUTCOME CHI2="0.0" CI_END="0.0" CI_START="0.0" CI_STUDY="95" CI_TOTAL="95" DF="0" EFFECT_MEASURE="RR" EFFECT_SIZE="0.0" ESTIMABLE="NO" EVENTS_1="0" EVENTS_2="0" I2="0.0" I2_Q="0.0" ID="CMP-004.10" LOG_CI_END="-Infinity" LOG_CI_START="-Infinity" LOG_EFFECT_SIZE="-Infinity" METHOD="MH" MODIFIED="2023-11-25 19:50:52 +0000" MODIFIED_BY="[Empty name]" NO="10" P_CHI2="0.0" P_Q="0.0" P_Z="0.0" Q="0.0" RANDOM="YES" SCALE="100.0" SORT_BY="STUDY" STUDIES="0" SUBGROUPS="NO" SUBGROUP_TEST="YES" SWAP_EVENTS="NO" TAU2="NaN" TOTALS="YES" TOTAL_1="0" TOTAL_2="0" WEIGHT="0.0" Z="0.0">
<NAME>Polyhydramnios</NAME>
<GROUP_LABEL_1>Reactive Hypoglycaemia</GROUP_LABEL_1>
<GROUP_LABEL_2>Euglycaemia</GROUP_LABEL_2>
<GRAPH_LABEL_1>Euglycemia</GRAPH_LABEL_1>
<GRAPH_LABEL_2>Reactive Hypoglycemia</GRAPH_LABEL_2>
</DICH_OUTCOME>
<DICH_OUTCOME CHI2="0.0" CI_END="0.0" CI_START="0.0" CI_STUDY="95" CI_TOTAL="95" DF="0" EFFECT_MEASURE="RR" EFFECT_SIZE="0.0" ESTIMABLE="NO" EVENTS_1="0" EVENTS_2="0" I2="0.0" I2_Q="0.0" ID="CMP-004.13" LOG_CI_END="-Infinity" LOG_CI_START="-Infinity" LOG_EFFECT_SIZE="-Infinity" METHOD="MH" MODIFIED="2023-11-25 19:51:07 +0000" MODIFIED_BY="[Empty name]" NO="13" P_CHI2="0.0" P_Q="0.0" P_Z="0.0" Q="0.0" RANDOM="NO" SCALE="100.0" SORT_BY="STUDY" STUDIES="0" SUBGROUPS="NO" SUBGROUP_TEST="YES" SWAP_EVENTS="NO" TAU2="0.0" TOTALS="YES" TOTAL_1="0" TOTAL_2="0" WEIGHT="0.0" Z="0.0">
<NAME>Perinatal mortality</NAME>
<GROUP_LABEL_1>Reactive Hypoglycaemia</GROUP_LABEL_1>
<GROUP_LABEL_2>Euglycaemia</GROUP_LABEL_2>
<GRAPH_LABEL_1>Euglycaemia</GRAPH_LABEL_1>
<GRAPH_LABEL_2>Reactive Hypoglycaemia</GRAPH_LABEL_2>
</DICH_OUTCOME>
<DICH_OUTCOME CHI2="0.0" CI_END="0.0" CI_START="0.0" CI_STUDY="95" CI_TOTAL="95" DF="0" EFFECT_MEASURE="RR" EFFECT_SIZE="0.0" ESTIMABLE="NO" EVENTS_1="0" EVENTS_2="0" I2="0.0" I2_Q="0.0" ID="CMP-004.14" LOG_CI_END="-Infinity" LOG_CI_START="-Infinity" LOG_EFFECT_SIZE="-Infinity" METHOD="MH" MODIFIED="2023-11-25 19:51:19 +0000" MODIFIED_BY="[Empty name]" NO="14" P_CHI2="0.0" P_Q="0.0" P_Z="0.0" Q="0.0" RANDOM="NO" SCALE="100.0" SORT_BY="STUDY" STUDIES="0" SUBGROUPS="NO" SUBGROUP_TEST="YES" SWAP_EVENTS="NO" TAU2="0.0" TOTALS="YES" TOTAL_1="0" TOTAL_2="0" WEIGHT="0.0" Z="0.0">
<NAME>Shoulder Dystocia</NAME>
<GROUP_LABEL_1>Reactive Hypoglycaemia</GROUP_LABEL_1>
<GROUP_LABEL_2>Euglycaemia</GROUP_LABEL_2>
<GRAPH_LABEL_1>Euglycaemia</GRAPH_LABEL_1>
<GRAPH_LABEL_2>Reactive Hypoglycaemia</GRAPH_LABEL_2>
</DICH_OUTCOME>
<DICH_OUTCOME CHI2="0.0" CI_END="39.14786554279053" CI_START="0.12378996844224927" CI_STUDY="95" CI_TOTAL="95" DF="0" EFFECT_MEASURE="RR" EFFECT_SIZE="2.201388888888889" ESTIMABLE="YES" EVENTS_1="0" EVENTS_2="4" I2="0.0" I2_Q="0.0" ID="CMP-004.15" LOG_CI_END="1.5927080880221003" LOG_CI_START="-0.9073145477770965" LOG_EFFECT_SIZE="0.3426967701225018" METHOD="MH" MODIFIED="2023-11-25 20:04:17 +0000" MODIFIED_BY="[Empty name]" NO="15" P_CHI2="1.0" P_Q="1.0" P_Z="0.5910370667818119" Q="0.0" RANDOM="YES" SCALE="100.0" SORT_BY="STUDY" STUDIES="1" SUBGROUPS="NO" SUBGROUP_TEST="YES" SWAP_EVENTS="NO" TAU2="0.0" TOTALS="YES" TOTAL_1="15" TOTAL_2="316" WEIGHT="100.0" Z="0.5373337964546773">
<NAME>Preeclampsia Toxemia</NAME>
<GROUP_LABEL_1>Reactive Hypoglycaemia</GROUP_LABEL_1>
<GROUP_LABEL_2>Euglycaemia</GROUP_LABEL_2>
<GRAPH_LABEL_1>Euglycaemia</GRAPH_LABEL_1>
<GRAPH_LABEL_2>Reactive Hypoglycaemia</GRAPH_LABEL_2>
<DICH_DATA CI_END="39.14786554279053" CI_START="0.12378996844224927" EFFECT_SIZE="2.201388888888889" ESTIMABLE="YES" EVENTS_1="0" EVENTS_2="4" LOG_CI_END="1.5927080880221003" LOG_CI_START="-0.9073145477770965" LOG_EFFECT_SIZE="0.3426967701225018" MODIFIED="2023-11-25 20:04:17 +0000" MODIFIED_BY="[Empty name]" ORDER="139" O_E="0.0" SE="1.4685256715800818" STUDY_ID="STD-Delibas-2018" TOTAL_1="15" TOTAL_2="316" VAR="2.1565676480897302" WEIGHT="100.0"/>
</DICH_OUTCOME>
</COMPARISON>
<COMPARISON ID="CMP-005" MODIFIED="2025-03-03 13:17:34 +0000" MODIFIED_BY="[Empty name]" NO="5">
<NAME>1-hour vs 2-hour</NAME>
<DICH_OUTCOME CHI2="13.253369246345418" CI_END="0.8237005657676918" CI_START="0.6715962392124663" CI_STUDY="95" CI_TOTAL="95" DF="10" EFFECT_MEASURE="RR" EFFECT_SIZE="0.7437702617117483" ESTIMABLE="YES" EVENTS_1="438" EVENTS_2="2542" I2="24.54748815847356" I2_Q="54.90188427218728" ID="CMP-005.01" LOG_CI_END="-0.08423063571632533" LOG_CI_START="-0.17289174447837022" LOG_EFFECT_SIZE="-0.12856119009734776" METHOD="MH" MODIFIED="2023-11-25 20:11:48 +0000" MODIFIED_BY="[Empty name]" NO="1" P_CHI2="0.2098488204145995" P_Q="0.1364638926258498" P_Z="1.3157278732901216E-8" Q="2.217387542387462" RANDOM="NO" SCALE="15.26071789388732" SORT_BY="STUDY" STUDIES="11" SUBGROUPS="YES" SUBGROUP_TEST="YES" SWAP_EVENTS="NO" TAU2="0.0" TOTALS="YES" TOTAL_1="6026" TOTAL_2="26265" WEIGHT="99.99999999999999" Z="5.684009729151457">
<NAME>Large for Gestational Age</NAME>
<GROUP_LABEL_1>Reactive Hypoglycaemia</GROUP_LABEL_1>
<GROUP_LABEL_2>Euglycaemia</GROUP_LABEL_2>
<GRAPH_LABEL_1>Euglycemia</GRAPH_LABEL_1>
<GRAPH_LABEL_2>Reactive Hypoglycemia</GRAPH_LABEL_2>
<DICH_SUBGROUP CHI2="8.131944826299351" CI_END="0.807132802022109" CI_START="0.6475057663665928" DF="5" EFFECT_SIZE="0.7229267898846613" ESTIMABLE="YES" EVENTS_1="379" EVENTS_2="2256" I2="38.514093408140134" ID="CMP-005.01.01" LOG_CI_END="-0.09305500252660524" LOG_CI_START="-0.18875635961730386" LOG_EFFECT_SIZE="-0.14090568107195453" MODIFIED="2023-11-25 20:10:24 +0000" MODIFIED_BY="[Empty name]" NO="1" P_CHI2="0.14911238725105957" P_Z="7.857023688058954E-9" STUDIES="6" TAU2="0.0" TOTAL_1="5547" TOTAL_2="24121" WEIGHT="88.41126374064842" Z="5.771497260093914">
<NAME>1 -hour measurement</NAME>
<DICH_DATA CI_END="1.1115739895741104" CI_START="0.5914382787400818" EFFECT_SIZE="0.8108189730673286" ESTIMABLE="YES" EVENTS_1="40" EVENTS_2="319" LOG_CI_END="0.045938375891769974" LOG_CI_START="-0.2280905707337978" LOG_EFFECT_SIZE="-0.09107609742101393" MODIFIED="2023-11-25 20:05:05 +0000" MODIFIED_BY="[Empty name]" ORDER="137" O_E="0.0" SE="0.16096595971302108" STUDY_ID="STD-Kwon-2018" TOTAL_1="519" TOTAL_2="3356" VAR="0.025910040186333923" WEIGHT="10.181175992139895"/>
<DICH_DATA CI_END="2.8723141156323213" CI_START="0.6654859534608345" EFFECT_SIZE="1.3825645366060093" ESTIMABLE="YES" EVENTS_1="11" EVENTS_2="17" LOG_CI_END="0.4582319325153067" LOG_CI_START="-0.17686110682916997" LOG_EFFECT_SIZE="0.14068541284306837" MODIFIED="2023-11-25 20:05:05 +0000" MODIFIED_BY="[Empty name]" ORDER="138" O_E="0.0" SE="0.3730567950721923" STUDY_ID="STD-Ma-2013" TOTAL_1="139" TOTAL_2="297" VAR="0.13917137234953567" WEIGHT="1.2914834436287208"/>
<DICH_DATA CI_END="0.963869024235268" CI_START="0.668463039772594" EFFECT_SIZE="0.8026897394902661" ESTIMABLE="YES" EVENTS_1="117" EVENTS_2="1092" LOG_CI_END="-0.01598197638392483" LOG_CI_START="-0.17492260046865668" LOG_EFFECT_SIZE="-0.09545228842629078" MODIFIED="2023-11-25 20:05:05 +0000" MODIFIED_BY="[Empty name]" ORDER="139" O_E="0.0" SE="0.09336250935614955" STUDY_ID="STD-Melamed-2013" TOTAL_1="1519" TOTAL_2="11380" VAR="0.008716558153277112" WEIGHT="30.64333155208823"/>
<DICH_DATA CI_END="0.914544278411116" CI_START="0.34602601535197264" EFFECT_SIZE="0.562544320495322" ESTIMABLE="YES" EVENTS_1="16" EVENTS_2="419" LOG_CI_END="-0.03879526295509561" LOG_CI_START="-0.46089124831972733" LOG_EFFECT_SIZE="-0.24984325563741147" MODIFIED="2023-11-25 20:05:05 +0000" MODIFIED_BY="[Empty name]" ORDER="140" O_E="0.0" SE="0.24794127121200976" STUDY_ID="STD-Oawada-2019" TOTAL_1="313" TOTAL_2="4611" VAR="0.061474873970227384" WEIGHT="6.3467578219978"/>
<DICH_DATA CI_END="0.9464978373492373" CI_START="0.5111644747921266" EFFECT_SIZE="0.6955688822255539" ESTIMABLE="YES" EVENTS_1="49" EVENTS_2="174" LOG_CI_END="-0.023880374017527854" LOG_CI_START="-0.29143933665298477" LOG_EFFECT_SIZE="-0.1576598553352563" MODIFIED="2023-11-25 20:05:05 +0000" MODIFIED_BY="[Empty name]" ORDER="144" O_E="0.0" SE="0.15716545909029273" STUDY_ID="STD-Stivers-2020" TOTAL_1="966" TOTAL_2="2386" VAR="0.02470098153106248" WEIGHT="11.94906642588504"/>
<DICH_DATA CI_END="0.7568910578451816" CI_START="0.5099605873518601" EFFECT_SIZE="0.6212765957446809" ESTIMABLE="YES" EVENTS_1="146" EVENTS_2="235" LOG_CI_END="-0.12096662562738772" LOG_CI_START="-0.29246338734721067" LOG_EFFECT_SIZE="-0.20671500648729918" MODIFIED="2023-11-25 20:05:05 +0000" MODIFIED_BY="[Empty name]" ORDER="145" O_E="0.0" SE="0.10073804675688572" STUDY_ID="STD-Topcu-2016" TOTAL_1="2091" TOTAL_2="2091" VAR="0.010148154064392494" WEIGHT="27.999448504908745"/>
</DICH_SUBGROUP>
<DICH_SUBGROUP CHI2="2.7293828192111533" CI_END="1.1836644656846946" CI_START="0.688559601584977" DF="4" EFFECT_SIZE="0.9027865378383464" ESTIMABLE="YES" EVENTS_1="59" EVENTS_2="286" I2="0.0" ID="CMP-005.01.02" LOG_CI_END="0.07322861002756223" LOG_CI_START="-0.16205846133421628" LOG_EFFECT_SIZE="-0.04441492565332702" MODIFIED="2023-11-25 20:11:48 +0000" MODIFIED_BY="[Empty name]" NO="2" P_CHI2="0.6040830965733394" P_Z="0.45932352890218386" STUDIES="5" TAU2="0.0" TOTAL_1="479" TOTAL_2="2144" WEIGHT="11.588736259351569" Z="0.7399612239866256">
<NAME>2-hour measurement</NAME>
<DICH_DATA CI_END="17.132787115866567" CI_START="0.06346632314456363" EFFECT_SIZE="1.042763157894737" ESTIMABLE="YES" EVENTS_1="0" EVENTS_2="9" LOG_CI_END="1.2338280185744575" LOG_CI_START="-1.197456661356462" LOG_EFFECT_SIZE="0.018185678608997797" MODIFIED="2023-11-25 20:06:36 +0000" MODIFIED_BY="[Empty name]" ORDER="135" O_E="0.0" SE="1.4281486560446865" STUDY_ID="STD-Delibas-2018" TOTAL_1="15" TOTAL_2="316" VAR="2.0396085837622446" WEIGHT="0.10877045997689934"/>
<DICH_DATA CI_END="1.2895146428446136" CI_START="0.680686434825876" EFFECT_SIZE="0.936885865457294" ESTIMABLE="YES" EVENTS_1="37" EVENTS_2="196" LOG_CI_END="0.11042627805248205" LOG_CI_START="-0.16705290421980354" LOG_EFFECT_SIZE="-0.02831331308366074" MODIFIED="2023-11-25 20:06:36 +0000" MODIFIED_BY="[Empty name]" ORDER="141" O_E="0.0" SE="0.16299264521084503" STUDY_ID="STD-Raviv-2021" TOTAL_1="216" TOTAL_2="1072" VAR="0.026566602392828407" WEIGHT="7.832593180281595"/>
<DICH_DATA CI_END="2.6939641326447927" CI_START="0.6167992955000444" EFFECT_SIZE="1.289044289044289" ESTIMABLE="YES" EVENTS_1="14" EVENTS_2="12" LOG_CI_END="0.4303918092421478" LOG_CI_START="-0.20985613100219985" LOG_EFFECT_SIZE="0.11026783911997401" MODIFIED="2023-11-25 20:06:36 +0000" MODIFIED_BY="[Empty name]" ORDER="259" O_E="0.0" SE="0.3760848093779475" STUDY_ID="STD-Reicher-2021" TOTAL_1="143" TOTAL_2="158" VAR="0.14143978384484712" WEIGHT="1.3585086204686054"/>
<DICH_DATA CI_END="1.3982825927931246" CI_START="0.184902820107133" EFFECT_SIZE="0.5084745762711864" ESTIMABLE="YES" EVENTS_1="5" EVENTS_2="10" LOG_CI_END="0.14559495115797114" LOG_CI_START="-0.7330564650029346" LOG_EFFECT_SIZE="-0.2937307569224818" MODIFIED="2023-11-25 20:06:36 +0000" MODIFIED_BY="[Empty name]" ORDER="142" O_E="0.0" SE="0.5161241912475723" STUDY_ID="STD-Rottenstreich-2018" TOTAL_1="59" TOTAL_2="60" VAR="0.2663841807909605" WEIGHT="1.1814535753903923"/>
<DICH_DATA CI_END="1.8230948326047491" CI_START="0.1939894510258281" EFFECT_SIZE="0.5946941783345615" ESTIMABLE="YES" EVENTS_1="3" EVENTS_2="59" LOG_CI_END="0.2608092601008093" LOG_CI_START="-0.7122218859761427" LOG_EFFECT_SIZE="-0.22570631293766666" MODIFIED="2023-11-25 20:06:36 +0000" MODIFIED_BY="[Empty name]" ORDER="146" O_E="0.0" SE="0.5715633117874555" STUDY_ID="STD-Weissman-2005" TOTAL_1="46" TOTAL_2="538" VAR="0.32668461938144405" WEIGHT="1.1074104232340767"/>
</DICH_SUBGROUP>
</DICH_OUTCOME>
<DICH_OUTCOME CHI2="39.42600844570011" CI_END="1.7575513837493297" CI_START="1.319839497105199" CI_STUDY="95" CI_TOTAL="95" DF="16" EFFECT_MEASURE="RR" EFFECT_SIZE="1.523051454962787" ESTIMABLE="YES" EVENTS_1="812" EVENTS_2="3194" I2="59.41765187303663" I2_Q="0.0" ID="CMP-005.02" LOG_CI_END="0.2449080309052782" LOG_CI_START="0.12052112078180409" LOG_EFFECT_SIZE="0.18271457584354117" METHOD="MH" MODIFIED="2023-11-25 20:16:04 +0000" MODIFIED_BY="[Empty name]" NO="2" P_CHI2="9.437085027153014E-4" P_Q="0.4636961084848428" P_Z="8.508334141420875E-9" Q="0.536958348361217" RANDOM="YES" SCALE="42.74509380680818" SORT_BY="STUDY" STUDIES="17" SUBGROUPS="YES" SUBGROUP_TEST="YES" SWAP_EVENTS="NO" TAU2="0.041295879610390135" TOTALS="YES" TOTAL_1="8015" TOTAL_2="40964" WEIGHT="100.00000000000003" Z="5.758065503007784">
<NAME>Small for Gestational Age</NAME>
<GROUP_LABEL_1>Reactive Hypoglycaemia</GROUP_LABEL_1>
<GROUP_LABEL_2>Euglycaemia</GROUP_LABEL_2>
<GRAPH_LABEL_1>Euglycemia</GRAPH_LABEL_1>
<GRAPH_LABEL_2>Reactive Hypoglycemia</GRAPH_LABEL_2>
<DICH_SUBGROUP CHI2="30.747333567903087" CI_END="1.7210568565993325" CI_START="1.2909179521698615" DF="11" EFFECT_SIZE="1.4905513050174117" ESTIMABLE="YES" EVENTS_1="772" EVENTS_2="3078" I2="64.22454007041827" ID="CMP-005.02.01" LOG_CI_END="0.23579521785776145" LOG_CI_START="0.1108986403669383" LOG_EFFECT_SIZE="0.17334692911234986" MODIFIED="2023-11-25 20:14:57 +0000" MODIFIED_BY="[Empty name]" NO="1" P_CHI2="0.0012080045348344948" P_Z="5.3112984188933335E-8" STUDIES="12" TAU2="0.03627361687685754" TOTAL_1="7378" TOTAL_2="38666" WEIGHT="90.99692484745522" Z="5.440561218193304">
<NAME>1 - hour</NAME>
<DICH_DATA CI_END="2.8272255632222527" CI_START="1.1147190161708316" EFFECT_SIZE="1.7752639517345399" ESTIMABLE="YES" EVENTS_1="22" EVENTS_2="68" LOG_CI_END="0.45136045898646254" LOG_CI_START="0.0471654098908605" LOG_EFFECT_SIZE="0.24926293443866152" MODIFIED="2023-11-25 20:05:05 +0000" MODIFIED_BY="[Empty name]" ORDER="148" O_E="0.0" SE="0.23742617263651813" STUDY_ID="STD-Budak-2018" TOTAL_1="312" TOTAL_2="1712" VAR="0.05637118745282572" WEIGHT="5.466085459369375"/>
<DICH_DATA CI_END="1.6346242292488897" CI_START="1.1105699153181445" EFFECT_SIZE="1.3473546273546273" ESTIMABLE="YES" EVENTS_1="97" EVENTS_2="814" LOG_CI_END="0.2134179319687519" LOG_CI_START="0.04554590451536291" LOG_EFFECT_SIZE="0.12948191824205738" MODIFIED="2023-11-25 20:05:05 +0000" MODIFIED_BY="[Empty name]" ORDER="150" O_E="0.0" SE="0.09860885990605847" STUDY_ID="STD-Duhl-2000" TOTAL_1="600" TOTAL_2="6784" VAR="0.009723707251972667" WEIGHT="10.4637565289131"/>
<DICH_DATA CI_END="1.7885230305259037" CI_START="1.0361614548130087" EFFECT_SIZE="1.361322381097252" ESTIMABLE="YES" EVENTS_1="56" EVENTS_2="266" LOG_CI_END="0.25249453686179446" LOG_CI_START="0.015427432504882058" LOG_EFFECT_SIZE="0.13396098468333828" MODIFIED="2023-11-25 20:05:05 +0000" MODIFIED_BY="[Empty name]" ORDER="152" O_E="0.0" SE="0.1392543906003429" STUDY_ID="STD-Kwon-2018" TOTAL_1="519" TOTAL_2="3356" VAR="0.019391785301472866" WEIGHT="8.796788209083678"/>
<DICH_DATA CI_END="3.8550330344471786" CI_START="0.8700848663727497" EFFECT_SIZE="1.8314491264131552" ESTIMABLE="YES" EVENTS_1="12" EVENTS_2="14" LOG_CI_END="0.5860281039477158" LOG_CI_START="-0.06043838508270761" LOG_EFFECT_SIZE="0.2627948594325041" MODIFIED="2023-11-25 20:05:05 +0000" MODIFIED_BY="[Empty name]" ORDER="153" O_E="0.0" SE="0.37973761571720127" STUDY_ID="STD-Ma-2013" TOTAL_1="139" TOTAL_2="297" VAR="0.14420065679058483" WEIGHT="2.877986540834904"/>
<DICH_DATA CI_END="1.5289464978317253" CI_START="1.0642761715304034" EFFECT_SIZE="1.2756258562710177" ESTIMABLE="YES" EVENTS_1="126" EVENTS_2="740" LOG_CI_END="0.18439228848427028" LOG_CI_START="0.027054338681435242" LOG_EFFECT_SIZE="0.10572331358285277" MODIFIED="2023-11-25 20:05:05 +0000" MODIFIED_BY="[Empty name]" ORDER="154" O_E="0.0" SE="0.0924210905495977" STUDY_ID="STD-Melamed-2013" TOTAL_1="1519" TOTAL_2="11380" VAR="0.008541657978376936" WEIGHT="10.711936443140484"/>
<DICH_DATA CI_END="1.994268295615818" CI_START="0.9647450238059057" EFFECT_SIZE="1.3870690012862537" ESTIMABLE="YES" EVENTS_1="29" EVENTS_2="308" LOG_CI_END="0.29978358500234215" LOG_CI_START="-0.015587452859400311" LOG_EFFECT_SIZE="0.1420980660714709" MODIFIED="2023-11-25 20:05:05 +0000" MODIFIED_BY="[Empty name]" ORDER="155" O_E="0.0" SE="0.18525050875180224" STUDY_ID="STD-Oawada-2019" TOTAL_1="313" TOTAL_2="4611" VAR="0.03431775099280156" WEIGHT="7.060321411295431"/>
<DICH_DATA CI_END="2.16594176470543" CI_START="1.147061288124022" EFFECT_SIZE="1.576219512195122" ESTIMABLE="YES" EVENTS_1="44" EVENTS_2="128" LOG_CI_END="0.3356467756470663" LOG_CI_START="0.05958662311746056" LOG_EFFECT_SIZE="0.19761669938226342" MODIFIED="2023-11-25 20:05:05 +0000" MODIFIED_BY="[Empty name]" ORDER="159" O_E="0.0" SE="0.16215910011568438" STUDY_ID="STD-Shinohara-2015" TOTAL_1="287" TOTAL_2="1316" VAR="0.026295573750328552" WEIGHT="7.898284599451337"/>
<DICH_DATA CI_END="1.9730549956977403" CI_START="1.1013059737688196" EFFECT_SIZE="1.4740886178708301" ESTIMABLE="YES" EVENTS_1="51" EVENTS_2="161" LOG_CI_END="0.2951391906729644" LOG_CI_START="0.04190799495578233" LOG_EFFECT_SIZE="0.1685235928143734" MODIFIED="2023-11-25 20:05:05 +0000" MODIFIED_BY="[Empty name]" ORDER="160" O_E="0.0" SE="0.14874925787890797" STUDY_ID="STD-Shinohara-2016" TOTAL_1="329" TOTAL_2="1531" VAR="0.022126341719525867" WEIGHT="8.41749979642671"/>
<DICH_DATA CI_END="1.7009323044592632" CI_START="1.0417216088152421" EFFECT_SIZE="1.3311265667422918" ESTIMABLE="YES" EVENTS_1="90" EVENTS_2="167" LOG_CI_END="0.23068702943571648" LOG_CI_START="0.017751672985426126" LOG_EFFECT_SIZE="0.12421935121057132" MODIFIED="2023-11-25 20:05:05 +0000" MODIFIED_BY="[Empty name]" ORDER="161" O_E="0.0" SE="0.12507928242591443" STUDY_ID="STD-Stivers-2020" TOTAL_1="966" TOTAL_2="2386" VAR="0.01564482689218167" WEIGHT="9.375657028586138"/>
<DICH_DATA CI_END="3.4328627365382385" CI_START="1.9936289181398186" EFFECT_SIZE="2.616076150185087" ESTIMABLE="YES" EVENTS_1="51" EVENTS_2="248" LOG_CI_END="0.5356564384517315" LOG_CI_START="0.29964432458655144" LOG_EFFECT_SIZE="0.41765038151914147" MODIFIED="2023-11-25 20:05:05 +0000" MODIFIED_BY="[Empty name]" ORDER="162" O_E="0.0" SE="0.13863468396321216" STUDY_ID="STD-Tanacan-2020" TOTAL_1="244" TOTAL_2="3104" VAR="0.019219575597579718" WEIGHT="8.82182135619446"/>
<DICH_DATA CI_END="1.411932764655126" CI_START="0.9437113266967131" EFFECT_SIZE="1.154320987654321" ESTIMABLE="YES" EVENTS_1="187" EVENTS_2="162" LOG_CI_END="0.1498140163797383" LOG_CI_START="-0.02516083239200226" LOG_EFFECT_SIZE="0.06232659199386803" MODIFIED="2023-11-25 20:05:05 +0000" MODIFIED_BY="[Empty name]" ORDER="163" O_E="0.0" SE="0.10278109230799075" STUDY_ID="STD-Topcu-2016" TOTAL_1="2091" TOTAL_2="2091" VAR="0.010563952936023715" WEIGHT="10.294220187766772"/>
<DICH_DATA CI_END="27.06155459753257" CI_START="1.2489109548011275" EFFECT_SIZE="5.813559322033898" ESTIMABLE="YES" EVENTS_1="7" EVENTS_2="2" LOG_CI_END="1.4323527417714688" LOG_CI_START="0.0965314750297838" LOG_EFFECT_SIZE="0.7644421084006263" MODIFIED="2023-11-25 20:05:05 +0000" MODIFIED_BY="[Empty name]" ORDER="164" O_E="0.0" SE="0.7846680245059798" STUDY_ID="STD-Vadakekut-2011" TOTAL_1="59" TOTAL_2="98" VAR="0.6157039086821169" WEIGHT="0.8125672863928171"/>
</DICH_SUBGROUP>
<DICH_SUBGROUP CHI2="7.477012227347838" CI_END="3.5766190362668455" CI_START="1.0090714004106482" DF="4" EFFECT_SIZE="1.8997536628892624" ESTIMABLE="YES" EVENTS_1="40" EVENTS_2="116" I2="46.50269548350283" ID="CMP-005.02.02" LOG_CI_END="0.5534726837166849" LOG_CI_START="0.003921897364022067" LOG_EFFECT_SIZE="0.2786972905403535" MODIFIED="2023-11-25 20:16:04 +0000" MODIFIED_BY="[Empty name]" NO="2" P_CHI2="0.11272733263351942" P_Z="0.04681846428276422" STUDIES="5" TAU2="0.23075915706676814" TOTAL_1="637" TOTAL_2="2298" WEIGHT="9.003075152544811" Z="1.987938751478566">
<NAME>2 - hour</NAME>
<DICH_DATA CI_END="11.311677657509334" CI_START="1.2218258044865822" EFFECT_SIZE="3.7176470588235295" ESTIMABLE="YES" EVENTS_1="3" EVENTS_2="17" LOG_CI_END="1.0535270207845435" LOG_CI_START="0.08700929302367864" LOG_EFFECT_SIZE="0.5702681569041111" MODIFIED="2023-11-25 20:13:30 +0000" MODIFIED_BY="[Empty name]" ORDER="149" O_E="0.0" SE="0.5677372976266453" STUDY_ID="STD-Delibas-2018" TOTAL_1="15" TOTAL_2="316" VAR="0.32232563911640605" WEIGHT="1.4681654072695465"/>
<DICH_DATA CI_END="3.2163165560343914" CI_START="0.7968927844330971" EFFECT_SIZE="1.6009557945041817" ESTIMABLE="YES" EVENTS_1="10" EVENTS_2="31" LOG_CI_END="0.5073587862745719" LOG_CI_START="-0.09860010553147658" LOG_EFFECT_SIZE="0.20437934037154767" MODIFIED="2023-11-25 20:13:30 +0000" MODIFIED_BY="[Empty name]" ORDER="156" O_E="0.0" SE="0.3559432525917634" STUDY_ID="STD-Raviv-2021" TOTAL_1="216" TOTAL_2="1072" VAR="0.1266955990656039" WEIGHT="3.177878659923872"/>
<DICH_DATA CI_END="5.0275757506020735" CI_START="0.9650180637294523" EFFECT_SIZE="2.20265780730897" ESTIMABLE="YES" EVENTS_1="17" EVENTS_2="8" LOG_CI_END="0.7013586228432483" LOG_CI_START="-0.015464557221388776" LOG_EFFECT_SIZE="0.3429470328109298" MODIFIED="2023-11-25 20:13:30 +0000" MODIFIED_BY="[Empty name]" ORDER="157" O_E="0.0" SE="0.42106548430193597" STUDY_ID="STD-Rehman-2022" TOTAL_1="301" TOTAL_2="312" VAR="0.1772961420704239" WEIGHT="2.442250778544104"/>
<DICH_DATA CI_END="56.09023027577795" CI_START="0.9034566824707692" EFFECT_SIZE="7.11864406779661" ESTIMABLE="YES" EVENTS_1="7" EVENTS_2="1" LOG_CI_END="1.7488872229885575" LOG_CI_START="-0.04409266547704507" LOG_EFFECT_SIZE="0.8523972787557562" MODIFIED="2023-11-25 20:13:30 +0000" MODIFIED_BY="[Empty name]" ORDER="158" O_E="0.0" SE="1.0532052618782832" STUDY_ID="STD-Rottenstreich-2018" TOTAL_1="59" TOTAL_2="60" VAR="1.1092413236481034" WEIGHT="0.4640063212397966"/>
<DICH_DATA CI_END="1.8230948326047491" CI_START="0.1939894510258281" EFFECT_SIZE="0.5946941783345615" ESTIMABLE="YES" EVENTS_1="3" EVENTS_2="59" LOG_CI_END="0.2608092601008093" LOG_CI_START="-0.7122218859761427" LOG_EFFECT_SIZE="-0.22570631293766666" MODIFIED="2023-11-25 20:13:30 +0000" MODIFIED_BY="[Empty name]" ORDER="165" O_E="0.0" SE="0.5715633117874555" STUDY_ID="STD-Weissman-2005" TOTAL_1="46" TOTAL_2="538" VAR="0.32668461938144405" WEIGHT="1.450773985567492"/>
</DICH_SUBGROUP>
</DICH_OUTCOME>
<DICH_OUTCOME CHI2="34.016137815722054" CI_END="1.6007538812273805" CI_START="1.1305935947032804" CI_STUDY="95" CI_TOTAL="95" DF="12" EFFECT_MEASURE="RR" EFFECT_SIZE="1.345288848096234" ESTIMABLE="YES" EVENTS_1="1047" EVENTS_2="2854" I2="64.72262646333215" I2_Q="0.0" ID="CMP-005.03" LOG_CI_END="0.20432456349860462" LOG_CI_START="0.053306520666908774" LOG_EFFECT_SIZE="0.1288155420827567" METHOD="MH" MODIFIED="2025-03-03 13:17:34 +0000" MODIFIED_BY="[Empty name]" NO="3" P_CHI2="6.706016817031868E-4" P_Q="0.4787143649615928" P_Z="8.269154442406686E-4" Q="0.5017908092745652" RANDOM="YES" SCALE="32.76146090099596" SORT_BY="EFFECT_SIZE" STUDIES="13" SUBGROUPS="YES" SUBGROUP_TEST="YES" SWAP_EVENTS="NO" TAU2="0.044286034269482154" TOTALS="YES" TOTAL_1="11264" TOTAL_2="41438" WEIGHT="100.0" Z="3.3436246212325758">
<NAME>Low Birth Weight</NAME>
<GROUP_LABEL_1>Reactive Hypoglycaemia</GROUP_LABEL_1>
<GROUP_LABEL_2>Euglycaemia</GROUP_LABEL_2>
<GRAPH_LABEL_1>Euglycemia</GRAPH_LABEL_1>
<GRAPH_LABEL_2>Reactive Hypoglycemia</GRAPH_LABEL_2>
<DICH_SUBGROUP CHI2="22.524438811935827" CI_END="1.5335483693927923" CI_START="1.0807818108352616" DF="7" EFFECT_SIZE="1.2874125926352455" ESTIMABLE="YES" EVENTS_1="1006" EVENTS_2="2684" I2="68.92264416243454" ID="CMP-005.03.01" LOG_CI_END="0.18569747854419522" LOG_CI_START="0.033738027057323164" LOG_EFFECT_SIZE="0.10971775280075918" MODIFIED="2023-11-25 20:17:24 +0000" MODIFIED_BY="[Empty name]" NO="1" P_CHI2="0.0020618144642114977" P_Z="0.004650930051498054" STUDIES="8" TAU2="0.03387281782271229" TOTAL_1="10492" TOTAL_2="36350" WEIGHT="82.73342869636183" Z="2.830266124943658">
<NAME>1 - hour</NAME>
<DICH_DATA CI_END="1.0995314438149413" CI_START="0.4647728428385858" EFFECT_SIZE="0.7148652704756925" ESTIMABLE="YES" EVENTS_1="22" EVENTS_2="199" LOG_CI_END="0.041207653596814095" LOG_CI_START="-0.3327592561554053" LOG_EFFECT_SIZE="-0.14577580127929562" MODIFIED="2023-11-25 20:05:05 +0000" MODIFIED_BY="[Empty name]" ORDER="168" O_E="0.0" SE="0.21967001395451216" STUDY_ID="STD-Kwon-2018" TOTAL_1="519" TOTAL_2="3356" VAR="0.04825491503077557" WEIGHT="8.503523748732897"/>
<DICH_DATA CI_END="1.2322483782183153" CI_START="0.8010196402666261" EFFECT_SIZE="0.9935064935064936" ESTIMABLE="YES" EVENTS_1="153" EVENTS_2="154" LOG_CI_END="0.09069825524526452" LOG_CI_START="-0.09635683528299299" LOG_EFFECT_SIZE="-0.0028292900188642404" MODIFIED="2023-11-25 20:05:05 +0000" MODIFIED_BY="[Empty name]" ORDER="176" O_E="0.0" SE="0.1098770861139299" STUDY_ID="STD-Topcu-2016" TOTAL_1="2091" TOTAL_2="2091" VAR="0.012072974052887969" WEIGHT="13.962704162640158"/>
<DICH_DATA CI_END="2.403292951151358" CI_START="0.6932533139902616" EFFECT_SIZE="1.290771398379711" ESTIMABLE="YES" EVENTS_1="21" EVENTS_2="17" LOG_CI_END="0.38080671267404936" LOG_CI_START="-0.1591080456675279" LOG_EFFECT_SIZE="0.11084933350326075" MODIFIED="2023-11-25 20:05:05 +0000" MODIFIED_BY="[Empty name]" ORDER="167" O_E="0.0" SE="0.31714860167099973" STUDY_ID="STD-Feinberg-2005" TOTAL_1="334" TOTAL_2="349" VAR="0.10058323554187044" WEIGHT="5.431960560923334"/>
<DICH_DATA CI_END="2.000667001074865" CI_START="0.844522910474985" EFFECT_SIZE="1.2998496523209924" ESTIMABLE="YES" EVENTS_1="21" EVENTS_2="238" LOG_CI_END="0.30117480896078574" LOG_CI_START="-0.07338856426005286" LOG_EFFECT_SIZE="0.11389312235036642" MODIFIED="2023-11-25 20:05:05 +0000" MODIFIED_BY="[Empty name]" ORDER="171" O_E="0.0" SE="0.22002037954852086" STUDY_ID="STD-Oawada-2019" TOTAL_1="313" TOTAL_2="4611" VAR="0.04840896741667518" WEIGHT="8.489391507530923"/>
<DICH_DATA CI_END="1.544650795994128" CI_START="1.1362605705439066" EFFECT_SIZE="1.324811607266251" ESTIMABLE="YES" EVENTS_1="171" EVENTS_2="967" LOG_CI_END="0.1888303125541584" LOG_CI_START="0.05547793645667794" LOG_EFFECT_SIZE="0.12215412450541818" MODIFIED="2023-11-25 20:05:05 +0000" MODIFIED_BY="[Empty name]" ORDER="169" O_E="0.0" SE="0.07833184582456774" STUDY_ID="STD-Melamed-2013" TOTAL_1="1519" TOTAL_2="11380" VAR="0.006135878070283852" WEIGHT="15.60678926262003"/>
<DICH_DATA CI_END="1.5324928277828973" CI_START="1.2600676028640663" EFFECT_SIZE="1.389620294868627" ESTIMABLE="YES" EVENTS_1="549" EVENTS_2="1065" LOG_CI_END="0.18539845065433544" LOG_CI_START="0.10039384572330738" LOG_EFFECT_SIZE="0.1428961481888214" MODIFIED="2023-11-25 20:05:05 +0000" MODIFIED_BY="[Empty name]" ORDER="179" O_E="0.0" SE="0.049932125716066554" STUDY_ID="STD-Yoles-2021" TOTAL_1="5130" TOTAL_2="13829" VAR="0.0024932171785250748" WEIGHT="16.822076791452186"/>
<DICH_DATA CI_END="3.1957829080056688" CI_START="1.184460985718352" EFFECT_SIZE="1.9455796497080902" ESTIMABLE="YES" EVENTS_1="43" EVENTS_2="22" LOG_CI_END="0.5045772696853047" LOG_CI_START="0.07352076031730535" LOG_EFFECT_SIZE="0.289049015001305" MODIFIED="2023-11-25 20:05:05 +0000" MODIFIED_BY="[Empty name]" ORDER="173" O_E="0.0" SE="0.25320472736689703" STUDY_ID="STD-Pugh-2009" TOTAL_1="436" TOTAL_2="434" VAR="0.06411263396094466" WEIGHT="7.25953715992374"/>
<DICH_DATA CI_END="4.02718137133677" CI_START="1.3872672582535501" EFFECT_SIZE="2.3636363636363638" ESTIMABLE="YES" EVENTS_1="26" EVENTS_2="22" LOG_CI_END="0.6050011892788907" LOG_CI_START="0.14216013634629518" LOG_EFFECT_SIZE="0.37358066281259295" MODIFIED="2023-11-25 20:05:05 +0000" MODIFIED_BY="[Empty name]" ORDER="166" O_E="0.0" SE="0.271875125592769" STUDY_ID="STD-Bhat-2012" TOTAL_1="150" TOTAL_2="300" VAR="0.07391608391608392" WEIGHT="6.657445502538563"/>
</DICH_SUBGROUP>
<DICH_SUBGROUP CHI2="10.091024155374697" CI_END="3.0020886780646325" CI_START="0.8767315998341465" DF="4" EFFECT_SIZE="1.6223519992786963" ESTIMABLE="YES" EVENTS_1="41" EVENTS_2="170" I2="60.36081235748986" ID="CMP-005.03.02" LOG_CI_END="0.4774235166298783" LOG_CI_START="-0.057133339988063615" LOG_EFFECT_SIZE="0.21014508832090734" MODIFIED="2025-03-03 12:57:26 +0000" MODIFIED_BY="[Empty name]" NO="2" P_CHI2="0.03892208409423925" P_Z="0.12331610612721841" STUDIES="5" TAU2="0.2839391163127079" TOTAL_1="772" TOTAL_2="5088" WEIGHT="17.266571303638166" Z="1.5410027933898283">
<NAME>2 - hour</NAME>
<DICH_DATA CI_END="1.7076140244375515" CI_START="0.263098386935196" EFFECT_SIZE="0.6702764320319179" ESTIMABLE="YES" EVENTS_1="7" EVENTS_2="11" LOG_CI_END="0.232389712957178" LOG_CI_START="-0.5798818145797887" LOG_EFFECT_SIZE="-0.1737460508113053" MODIFIED="2023-11-25 20:16:50 +0000" MODIFIED_BY="[Empty name]" ORDER="148" O_E="0.0" SE="0.4771323160841223" STUDY_ID="STD-Rehman-2022" TOTAL_1="319" TOTAL_2="336" VAR="0.2276552470517988" WEIGHT="2.8937282205982138"/>
<DICH_DATA CI_END="2.2693926060898333" CI_START="0.3460958397204953" EFFECT_SIZE="0.8862433862433863" ESTIMABLE="YES" EVENTS_1="5" EVENTS_2="28" LOG_CI_END="0.35590963555380145" LOG_CI_START="-0.4608036211545616" LOG_EFFECT_SIZE="-0.05244699280038008" MODIFIED="2023-11-25 20:16:50 +0000" MODIFIED_BY="[Empty name]" ORDER="174" O_E="0.0" SE="0.4797414097863145" STUDY_ID="STD-Raviv-2021" TOTAL_1="216" TOTAL_2="1072" VAR="0.23015182026376058" WEIGHT="2.8674038479254627"/>
<DICH_DATA CI_END="3.1409353566119185" CI_START="0.9381865344942574" EFFECT_SIZE="1.716619718309859" ESTIMABLE="YES" EVENTS_1="11" EVENTS_2="50" LOG_CI_END="0.4970589983037481" LOG_CI_START="-0.0277108046406267" LOG_EFFECT_SIZE="0.23467409683156068" MODIFIED="2025-03-03 12:57:26 +0000" MODIFIED_BY="[Empty name]" ORDER="403" O_E="0.0" SE="0.3082523799019447" STUDY_ID="STD-Bayraktar-2020" TOTAL_1="71" TOTAL_2="554" VAR="0.09501952971521285" WEIGHT="5.648906889257381"/>
<DICH_DATA CI_END="5.850191247951106" CI_START="1.4392375233753103" EFFECT_SIZE="2.9016917070862416" ESTIMABLE="YES" EVENTS_1="8" EVENTS_2="79" LOG_CI_END="0.7671700637868312" LOG_CI_START="0.15813247328246646" LOG_EFFECT_SIZE="0.4626512685346489" MODIFIED="2023-11-25 20:16:50 +0000" MODIFIED_BY="[Empty name]" ORDER="170" O_E="0.0" SE="0.3577516954469587" STUDY_ID="STD-Nayak-2019" TOTAL_1="107" TOTAL_2="3066" VAR="0.12798627559517348" WEIGHT="4.567908567100941"/>
<DICH_DATA CI_END="22.22648340797167" CI_START="1.1632357218570764" EFFECT_SIZE="5.084745762711864" ESTIMABLE="YES" EVENTS_1="10" EVENTS_2="2" LOG_CI_END="1.3468707556668946" LOG_CI_START="0.06566773048814185" LOG_EFFECT_SIZE="0.7062692430775183" MODIFIED="2023-11-25 20:16:50 +0000" MODIFIED_BY="[Empty name]" ORDER="175" O_E="0.0" SE="0.7525849990472574" STUDY_ID="STD-Rottenstreich-2018" TOTAL_1="59" TOTAL_2="60" VAR="0.5663841807909604" WEIGHT="1.2886237787561667"/>
</DICH_SUBGROUP>
</DICH_OUTCOME>
<DICH_OUTCOME CHI2="8.950227709383428" CI_END="0.7717008266296224" CI_START="0.6145695796554413" CI_STUDY="95" CI_TOTAL="95" DF="11" EFFECT_MEASURE="RR" EFFECT_SIZE="0.6886681731004589" ESTIMABLE="YES" EVENTS_1="448" EVENTS_2="1624" I2="0.0" I2_Q="0.0" ID="CMP-005.04" LOG_CI_END="-0.11255103454272314" LOG_CI_START="-0.2114289405240707" LOG_EFFECT_SIZE="-0.1619899875333969" METHOD="MH" MODIFIED="2025-03-03 12:58:21 +0000" MODIFIED_BY="[Empty name]" NO="4" P_CHI2="0.6264867912494418" P_Q="0.6840653074567666" P_Z="1.3453859386536127E-10" Q="0.16558574801876733" RANDOM="NO" SCALE="77.5658583118775" SORT_BY="STUDY" STUDIES="12" SUBGROUPS="YES" SUBGROUP_TEST="YES" SWAP_EVENTS="NO" TAU2="0.0" TOTALS="YES" TOTAL_1="10989" TOTAL_2="38269" WEIGHT="100.0" Z="6.42195115825861">
<NAME>Macrosomia</NAME>
<GROUP_LABEL_1>Reactive Hypoglycaemia</GROUP_LABEL_1>
<GROUP_LABEL_2>Euglycaemia</GROUP_LABEL_2>
<GRAPH_LABEL_1>Euglycemia</GRAPH_LABEL_1>
<GRAPH_LABEL_2>Reactive Hypoglycemia</GRAPH_LABEL_2>
<DICH_SUBGROUP CHI2="7.351995923779517" CI_END="0.7814471204843058" CI_START="0.6158911024232626" DF="6" EFFECT_SIZE="0.6937480295615716" ESTIMABLE="YES" EVENTS_1="420" EVENTS_2="1413" I2="18.38950861502223" ID="CMP-005.04.01" LOG_CI_END="-0.10710040479625897" LOG_CI_START="-0.21049606997435263" LOG_EFFECT_SIZE="-0.15879823738530582" MODIFIED="2023-11-25 20:19:24 +0000" MODIFIED_BY="[Empty name]" NO="1" P_CHI2="0.28951753462220353" P_Z="1.7404490862217709E-9" STUDIES="7" TAU2="0.0" TOTAL_1="10278" TOTAL_2="35709" WEIGHT="90.97179913371093" Z="6.02034573785175">
<NAME>1 - hour</NAME>
<DICH_DATA CI_END="1.2828350481892106" CI_START="0.39504618133800506" EFFECT_SIZE="0.7118841809407647" ESTIMABLE="YES" EVENTS_1="12" EVENTS_2="109" LOG_CI_END="0.10817081672821774" LOG_CI_START="-0.4033521318978058" LOG_EFFECT_SIZE="-0.147590657584794" MODIFIED="2023-11-25 20:05:05 +0000" MODIFIED_BY="[Empty name]" ORDER="180" O_E="0.0" SE="0.3004711121023588" STUDY_ID="STD-Kwon-2018" TOTAL_1="519" TOTAL_2="3356" VAR="0.09028288920802824" WEIGHT="3.9361514311945003"/>
<DICH_DATA CI_END="15.332760857798116" CI_START="0.38499916563767084" EFFECT_SIZE="2.4296296296296296" ESTIMABLE="YES" EVENTS_1="82" EVENTS_2="1" LOG_CI_END="1.1856203621179573" LOG_CI_START="-0.4145402116846113" LOG_EFFECT_SIZE="0.38554007521667294" MODIFIED="2023-11-25 20:05:05 +0000" MODIFIED_BY="[Empty name]" ORDER="163" O_E="0.0" SE="0.939942241974216" STUDY_ID="STD-Lurie-1998" TOTAL_1="270" TOTAL_2="8" VAR="0.8834914182475158" WEIGHT="0.2618596707649893"/>
<DICH_DATA CI_END="1.1829753984487519" CI_START="0.6760503817706531" EFFECT_SIZE="0.8942879680206869" ESTIMABLE="YES" EVENTS_1="53" EVENTS_2="444" LOG_CI_END="0.07297571298883496" LOG_CI_START="-0.17002093762396442" LOG_EFFECT_SIZE="-0.048522612317564766" MODIFIED="2023-11-25 20:05:05 +0000" MODIFIED_BY="[Empty name]" ORDER="182" O_E="0.0" SE="0.14273743542277825" STUDY_ID="STD-Melamed-2013" TOTAL_1="1519" TOTAL_2="11380" VAR="0.020373975471071788" WEIGHT="14.097248341832888"/>
<DICH_DATA CI_END="4.719549144972882" CI_START="0.01757431620337292" EFFECT_SIZE="0.28799800174847007" ESTIMABLE="YES" EVENTS_1="0" EVENTS_2="25" LOG_CI_END="0.6739005127860759" LOG_CI_START="-1.755121563883056" LOG_EFFECT_SIZE="-0.5406105255484899" MODIFIED="2023-11-25 20:05:05 +0000" MODIFIED_BY="[Empty name]" ORDER="183" O_E="0.0" SE="1.4268195916886457" STUDY_ID="STD-Oawada-2019" TOTAL_1="313" TOTAL_2="4611" VAR="2.035814147226554" WEIGHT="0.43825317416327936"/>
<DICH_DATA CI_END="0.8904416864063099" CI_START="0.33370144576461386" EFFECT_SIZE="0.5451070336391437" ESTIMABLE="YES" EVENTS_1="23" EVENTS_2="42" LOG_CI_END="-0.050394516516512056" LOG_CI_START="-0.4766419117562538" LOG_EFFECT_SIZE="-0.26351821413638293" MODIFIED="2023-11-25 20:05:05 +0000" MODIFIED_BY="[Empty name]" ORDER="184" O_E="0.0" SE="0.2503798299224597" STUDY_ID="STD-Pugh-2009" TOTAL_1="436" TOTAL_2="434" VAR="0.06269005923199986" WEIGHT="5.675004056668704"/>
<DICH_DATA CI_END="0.78613813087974" CI_START="0.46657487877352644" EFFECT_SIZE="0.6056338028169014" ESTIMABLE="YES" EVENTS_1="86" EVENTS_2="142" LOG_CI_END="-0.10450113817404943" LOG_CI_START="-0.33107864810492815" LOG_EFFECT_SIZE="-0.2177898931394888" MODIFIED="2023-11-25 20:05:05 +0000" MODIFIED_BY="[Empty name]" ORDER="187" O_E="0.0" SE="0.13309275091016087" STUDY_ID="STD-Topcu-2016" TOTAL_1="2091" TOTAL_2="2091" VAR="0.017713680344834126" WEIGHT="19.14291178355318"/>
<DICH_DATA CI_END="0.8047711490270993" CI_START="0.5748246813782749" EFFECT_SIZE="0.6801487479382217" ESTIMABLE="YES" EVENTS_1="164" EVENTS_2="650" LOG_CI_END="-0.09432760142696746" LOG_CI_START="-0.24046459273637583" LOG_EFFECT_SIZE="-0.16739609708167164" MODIFIED="2023-11-25 20:05:05 +0000" MODIFIED_BY="[Empty name]" ORDER="189" O_E="0.0" SE="0.08584159208492013" STUDY_ID="STD-Yoles-2021" TOTAL_1="5130" TOTAL_2="13829" VAR="0.007368778931673823" WEIGHT="47.4203706755334"/>
</DICH_SUBGROUP>
<DICH_SUBGROUP CHI2="1.5182298904055938" CI_END="0.9411927372561304" CI_START="0.43177409949124707" DF="4" EFFECT_SIZE="0.6374814872421533" ESTIMABLE="YES" EVENTS_1="28" EVENTS_2="211" I2="0.0" ID="CMP-005.04.02" LOG_CI_END="-0.026321432730350838" LOG_CI_START="-0.36474341291748796" LOG_EFFECT_SIZE="-0.19553242282391942" MODIFIED="2025-03-03 12:58:21 +0000" MODIFIED_BY="[Empty name]" NO="2" P_CHI2="0.8234075561801444" P_Z="0.023522250306449638" STUDIES="5" TAU2="0.0" TOTAL_1="711" TOTAL_2="2560" WEIGHT="9.028200866289062" Z="2.264844064400436">
<NAME>2 - hour</NAME>
<DICH_DATA CI_END="2.268366655661433" CI_START="0.04294469869406697" EFFECT_SIZE="0.312112676056338" ESTIMABLE="YES" EVENTS_1="1" EVENTS_2="25" LOG_CI_END="0.3557132546566885" LOG_CI_START="-1.367090439982055" LOG_EFFECT_SIZE="-0.5056885926626832" MODIFIED="2025-03-03 12:58:21 +0000" MODIFIED_BY="[Empty name]" ORDER="404" O_E="0.0" SE="1.0119834182466243" STUDY_ID="STD-Bayraktar-2020" TOTAL_1="71" TOTAL_2="554" VAR="1.024110438806122" WEIGHT="0.7657164713421272"/>
<DICH_DATA CI_END="1.2512540762589242" CI_START="0.47016363515347703" EFFECT_SIZE="0.767003367003367" ESTIMABLE="YES" EVENTS_1="17" EVENTS_2="110" LOG_CI_END="0.09734550530765396" LOG_CI_START="-0.3277509644559155" LOG_EFFECT_SIZE="-0.11520272957413079" MODIFIED="2023-11-25 20:18:44 +0000" MODIFIED_BY="[Empty name]" ORDER="185" O_E="0.0" SE="0.24970377060058313" STUDY_ID="STD-Raviv-2021" TOTAL_1="216" TOTAL_2="1072" VAR="0.06235197305214864" WEIGHT="4.973707286952405"/>
<DICH_DATA CI_END="2.1560532258486282" CI_START="0.08232991999374982" EFFECT_SIZE="0.4213166144200627" ESTIMABLE="YES" EVENTS_1="2" EVENTS_2="5" LOG_CI_END="0.3336594779465315" LOG_CI_START="-1.0844423066252808" LOG_EFFECT_SIZE="-0.3753914143393747" MODIFIED="2023-11-25 20:18:44 +0000" MODIFIED_BY="[Empty name]" ORDER="149" O_E="0.0" SE="0.8330000079745288" STUDY_ID="STD-Rehman-2022" TOTAL_1="319" TOTAL_2="336" VAR="0.693889013285565" WEIGHT="0.6565518609776868"/>
<DICH_DATA CI_END="1.3982825927931246" CI_START="0.184902820107133" EFFECT_SIZE="0.5084745762711864" ESTIMABLE="YES" EVENTS_1="5" EVENTS_2="10" LOG_CI_END="0.14559495115797114" LOG_CI_START="-0.7330564650029346" LOG_EFFECT_SIZE="-0.2937307569224818" MODIFIED="2023-11-25 20:18:44 +0000" MODIFIED_BY="[Empty name]" ORDER="186" O_E="0.0" SE="0.5161241912475723" STUDY_ID="STD-Rottenstreich-2018" TOTAL_1="59" TOTAL_2="60" VAR="0.2663841807909605" WEIGHT="1.3367638717358712"/>
<DICH_DATA CI_END="1.76164122420946" CI_START="0.18780807562214505" EFFECT_SIZE="0.5751960085531005" ESTIMABLE="YES" EVENTS_1="3" EVENTS_2="61" LOG_CI_END="0.24591746468240414" LOG_CI_START="-0.7262857372949831" LOG_EFFECT_SIZE="-0.24018413630628951" MODIFIED="2023-11-25 20:18:44 +0000" MODIFIED_BY="[Empty name]" ORDER="188" O_E="0.0" SE="0.5710769733249819" STUDY_ID="STD-Weissman-2005" TOTAL_1="46" TOTAL_2="538" VAR="0.326128909462022" WEIGHT="1.295461375280972"/>
</DICH_SUBGROUP>
</DICH_OUTCOME>
<DICH_OUTCOME CHI2="96.18621399754656" CI_END="1.54108890202165" CI_START="0.8770490961635549" CI_STUDY="95" CI_TOTAL="95" DF="12" EFFECT_MEASURE="RR" EFFECT_SIZE="1.162587901461981" ESTIMABLE="YES" EVENTS_1="800" EVENTS_2="2910" I2="87.52419967345207" I2_Q="0.0" ID="CMP-005.05" LOG_CI_END="0.18782769293240908" LOG_CI_START="-0.05697609466576349" LOG_EFFECT_SIZE="0.06542579913332275" METHOD="MH" MODIFIED="2025-03-03 12:59:52 +0000" MODIFIED_BY="[Empty name]" NO="5" P_CHI2="-1.9035439891013084E-10" P_Q="0.4136343925813334" P_Z="0.29480794296244317" Q="0.6683310910694538" RANDOM="YES" SCALE="100.0" SORT_BY="STUDY" STUDIES="13" SUBGROUPS="YES" SUBGROUP_TEST="YES" SWAP_EVENTS="NO" TAU2="0.17588382731431942" TOTALS="YES" TOTAL_1="11336" TOTAL_2="38837" WEIGHT="100.00000000000003" Z="1.0476325649956717">
<NAME>Preterm Delivery</NAME>
<GROUP_LABEL_1>Reactive Hypoglycaemia</GROUP_LABEL_1>
<GROUP_LABEL_2>Euglycaemia</GROUP_LABEL_2>
<GRAPH_LABEL_1>Euglycemia</GRAPH_LABEL_1>
<GRAPH_LABEL_2>Reactive Hypoglycemia</GRAPH_LABEL_2>
<DICH_SUBGROUP CHI2="88.7345342029334" CI_END="1.5008351424596673" CI_START="0.8125682816039035" DF="8" EFFECT_SIZE="1.1043237897823273" ESTIMABLE="YES" EVENTS_1="780" EVENTS_2="2815" I2="90.98434440225468" ID="CMP-005.05.01" LOG_CI_END="0.17633299027647953" LOG_CI_START="-0.09014013425333138" LOG_EFFECT_SIZE="0.04309642801157411" MODIFIED="2023-11-25 20:21:00 +0000" MODIFIED_BY="[Empty name]" NO="1" P_CHI2="-1.652153969189385E-10" P_Z="0.5261030329056173" STUDIES="9" TAU2="0.17535281990547993" TOTAL_1="10872" TOTAL_2="37571" WEIGHT="84.18722169154685" Z="0.6339659724713348">
<NAME>1 - hour</NAME>
<DICH_DATA CI_END="1.643001604597285" CI_START="0.6358683422371885" EFFECT_SIZE="1.0221216691804926" ESTIMABLE="YES" EVENTS_1="19" EVENTS_2="102" LOG_CI_END="0.21563798757834005" LOG_CI_START="-0.19663279655113414" LOG_EFFECT_SIZE="0.009502595513602996" MODIFIED="2023-11-25 20:05:05 +0000" MODIFIED_BY="[Empty name]" ORDER="252" O_E="0.0" SE="0.24216989937094774" STUDY_ID="STD-Budak-2018" TOTAL_1="312" TOTAL_2="1712" VAR="0.05864626016133495" WEIGHT="8.816838876171005"/>
<DICH_DATA CI_END="4.110703311401118" CI_START="1.062433555336933" EFFECT_SIZE="2.089820359281437" ESTIMABLE="YES" EVENTS_1="24" EVENTS_2="12" LOG_CI_END="0.613916132856466" LOG_CI_START="0.026301778766727176" LOG_EFFECT_SIZE="0.3201089558115966" MODIFIED="2023-11-25 20:05:05 +0000" MODIFIED_BY="[Empty name]" ORDER="255" O_E="0.0" SE="0.34516758033027684" STUDY_ID="STD-Feinberg-2005" TOTAL_1="334" TOTAL_2="349" VAR="0.11914065851105812" WEIGHT="7.008957195881895"/>
<DICH_DATA CI_END="1.0105473263169324" CI_START="0.4527273656082011" EFFECT_SIZE="0.6763892583903709" ESTIMABLE="YES" EVENTS_1="25" EVENTS_2="239" LOG_CI_END="0.00455665736344474" LOG_CI_START="-0.34416325329923525" LOG_EFFECT_SIZE="-0.16980329796789528" MODIFIED="2023-11-25 20:05:05 +0000" MODIFIED_BY="[Empty name]" ORDER="256" O_E="0.0" SE="0.20483980171465566" STUDY_ID="STD-Kwon-2018" TOTAL_1="519" TOTAL_2="3356" VAR="0.04195934436649945" WEIGHT="9.492213948835044"/>
<DICH_DATA CI_END="1.311892016075344" CI_START="0.927678944285851" EFFECT_SIZE="1.1031838470943145" ESTIMABLE="YES" EVENTS_1="134" EVENTS_2="910" LOG_CI_END="0.11789808903915706" LOG_CI_START="-0.032602300559197" LOG_EFFECT_SIZE="0.04264789423998005" MODIFIED="2023-11-25 20:05:05 +0000" MODIFIED_BY="[Empty name]" ORDER="257" O_E="0.0" SE="0.08840467383901672" STUDY_ID="STD-Melamed-2013" TOTAL_1="1519" TOTAL_2="11380" VAR="0.007815386356582927" WEIGHT="11.256520654419514"/>
<DICH_DATA CI_END="2.4487585698732155" CI_START="0.6492099919202085" EFFECT_SIZE="1.2608562691131497" ESTIMABLE="YES" EVENTS_1="19" EVENTS_2="15" LOG_CI_END="0.3889459688974882" LOG_CI_START="-0.1876148046153435" LOG_EFFECT_SIZE="0.10066558214107237" MODIFIED="2023-11-25 20:05:05 +0000" MODIFIED_BY="[Empty name]" ORDER="258" O_E="0.0" SE="0.3386746523832953" STUDY_ID="STD-Pugh-2009" TOTAL_1="436" TOTAL_2="434" VAR="0.11470052016694592" WEIGHT="7.1160542913291405"/>
<DICH_DATA CI_END="1.6155908280948068" CI_START="0.43022062528092825" EFFECT_SIZE="0.8337028824833703" ESTIMABLE="YES" EVENTS_1="10" EVENTS_2="55" LOG_CI_END="0.2083313789624711" LOG_CI_START="-0.36630877286307" LOG_EFFECT_SIZE="-0.07898869695029946" MODIFIED="2023-11-25 20:05:05 +0000" MODIFIED_BY="[Empty name]" ORDER="261" O_E="0.0" SE="0.33754646969695007" STUDY_ID="STD-Shinohara-2015" TOTAL_1="287" TOTAL_2="1316" VAR="0.11393761920487402" WEIGHT="7.134785978477252"/>
<DICH_DATA CI_END="3.4328627365382385" CI_START="1.9936289181398186" EFFECT_SIZE="2.616076150185087" ESTIMABLE="YES" EVENTS_1="51" EVENTS_2="248" LOG_CI_END="0.5356564384517315" LOG_CI_START="0.29964432458655144" LOG_EFFECT_SIZE="0.41765038151914147" MODIFIED="2023-11-25 20:05:05 +0000" MODIFIED_BY="[Empty name]" ORDER="263" O_E="0.0" SE="0.13863468396321216" STUDY_ID="STD-Tanacan-2020" TOTAL_1="244" TOTAL_2="3104" VAR="0.019219575597579718" WEIGHT="10.598554212921021"/>
<DICH_DATA CI_END="1.1131708854979692" CI_START="0.8062615874167987" EFFECT_SIZE="0.9473684210526315" ESTIMABLE="YES" EVENTS_1="252" EVENTS_2="266" LOG_CI_END="0.04656183902660598" LOG_CI_START="-0.09352403072565187" LOG_EFFECT_SIZE="-0.023481095849522914" MODIFIED="2023-11-25 20:05:05 +0000" MODIFIED_BY="[Empty name]" ORDER="264" O_E="0.0" SE="0.08228713332871515" STUDY_ID="STD-Topcu-2016" TOTAL_1="2091" TOTAL_2="2091" VAR="0.006771172311457744" WEIGHT="11.320872667726945"/>
<DICH_DATA CI_END="0.7850464839373922" CI_START="0.5978207014488349" EFFECT_SIZE="0.6850671789667006" ESTIMABLE="YES" EVENTS_1="246" EVENTS_2="968" LOG_CI_END="-0.10510462717854335" LOG_CI_START="-0.2234290502045136" LOG_EFFECT_SIZE="-0.16426683869152847" MODIFIED="2023-11-25 20:05:05 +0000" MODIFIED_BY="[Empty name]" ORDER="265" O_E="0.0" SE="0.06950435180079519" STUDY_ID="STD-Yoles-2021" TOTAL_1="5130" TOTAL_2="13829" VAR="0.004830854919248701" WEIGHT="11.44242386578502"/>
</DICH_SUBGROUP>
<DICH_SUBGROUP CHI2="5.623529170002579" CI_END="3.581043539887542" CI_START="0.7034598244318243" DF="3" EFFECT_SIZE="1.5871736703499113" ESTIMABLE="YES" EVENTS_1="20" EVENTS_2="95" I2="46.6527173718097" ID="CMP-005.05.02" LOG_CI_END="0.5540096013855274" LOG_CI_START="-0.1527607006823941" LOG_EFFECT_SIZE="0.2006244503515666" MODIFIED="2025-03-03 12:59:52 +0000" MODIFIED_BY="[Empty name]" NO="2" P_CHI2="0.13143420781400272" P_Z="0.2658311866742379" STUDIES="4" TAU2="0.3108223930472073" TOTAL_1="464" TOTAL_2="1266" WEIGHT="15.812778308453172" Z="1.112714260790845">
<NAME>2 - hour</NAME>
<DICH_DATA CI_END="1.890842216278048" CI_START="0.5173874181956313" EFFECT_SIZE="0.9890894663757192" ESTIMABLE="YES" EVENTS_1="9" EVENTS_2="71" LOG_CI_END="0.27665529010428913" LOG_CI_START="-0.2861841366450811" LOG_EFFECT_SIZE="-0.004764423270395928" MODIFIED="2025-03-03 12:59:52 +0000" MODIFIED_BY="[Empty name]" ORDER="405" O_E="0.0" SE="0.3306146653726761" STUDY_ID="STD-Bayraktar-2020" TOTAL_1="71" TOTAL_2="554" VAR="0.10930605695948657" WEIGHT="7.250656867274658"/>
<DICH_DATA CI_END="10.012858402618415" CI_START="1.1050167980412613" EFFECT_SIZE="3.3263157894736843" ESTIMABLE="YES" EVENTS_1="3" EVENTS_2="19" LOG_CI_END="1.0005580746097689" LOG_CI_START="0.043368880049343195" LOG_EFFECT_SIZE="0.5219634773295561" MODIFIED="2023-11-25 20:20:24 +0000" MODIFIED_BY="[Empty name]" ORDER="253" O_E="0.0" SE="0.5622576710477233" STUDY_ID="STD-Delibas-2018" TOTAL_1="15" TOTAL_2="316" VAR="0.31613368865200975" WEIGHT="4.202724345750011"/>
<DICH_DATA CI_END="44.83177240305337" CI_START="0.6186589334126675" EFFECT_SIZE="5.266457680250784" ESTIMABLE="YES" EVENTS_1="5" EVENTS_2="1" LOG_CI_END="1.651585908833444" LOG_CI_START="-0.20854871149608042" LOG_EFFECT_SIZE="0.7215185986686817" MODIFIED="2023-11-25 20:20:24 +0000" MODIFIED_BY="[Empty name]" ORDER="259" O_E="0.0" SE="1.092652283796435" STUDY_ID="STD-Rehman-2022" TOTAL_1="319" TOTAL_2="336" VAR="1.193889013285565" WEIGHT="1.5096035865198993"/>
<DICH_DATA CI_END="3.2618675931291934" CI_START="0.1783424285315021" EFFECT_SIZE="0.7627118644067796" ESTIMABLE="YES" EVENTS_1="3" EVENTS_2="4" LOG_CI_END="0.5134663280284617" LOG_CI_START="-0.7487453237620627" LOG_EFFECT_SIZE="-0.11763949786680053" MODIFIED="2023-11-25 20:20:24 +0000" MODIFIED_BY="[Empty name]" ORDER="260" O_E="0.0" SE="0.7414293723101977" STUDY_ID="STD-Rottenstreich-2018" TOTAL_1="59" TOTAL_2="60" VAR="0.5497175141242937" WEIGHT="2.849793508908605"/>
</DICH_SUBGROUP>
</DICH_OUTCOME>
<DICH_OUTCOME CHI2="58.067286582936006" CI_END="1.0175452729552763" CI_START="0.7891322001543823" CI_STUDY="95" CI_TOTAL="95" DF="14" EFFECT_MEASURE="RR" EFFECT_SIZE="0.896090252153146" ESTIMABLE="YES" EVENTS_1="1734" EVENTS_2="6684" I2="75.89003925643371" I2_Q="14.274346957001553" ID="CMP-005.06" LOG_CI_END="0.007553741098486131" LOG_CI_START="-0.10285023508191715" LOG_EFFECT_SIZE="-0.04764824699171551" METHOD="MH" MODIFIED="2025-03-03 13:01:24 +0000" MODIFIED_BY="[Empty name]" NO="6" P_CHI2="2.550919310229105E-7" P_Q="0.28011914947097616" P_Z="0.09069059369028952" Q="1.1665119652088483" RANDOM="YES" SCALE="48.82" SORT_BY="STUDY" STUDIES="15" SUBGROUPS="YES" SUBGROUP_TEST="YES" SWAP_EVENTS="NO" TAU2="0.0343771234965806" TOTALS="YES" TOTAL_1="6419" TOTAL_2="25295" WEIGHT="100.0" Z="1.6917660262096226">
<NAME>Cesarean section</NAME>
<GROUP_LABEL_1>Reactive Hypoglycaemia</GROUP_LABEL_1>
<GROUP_LABEL_2>Euglycaemia</GROUP_LABEL_2>
<GRAPH_LABEL_1>Euglycemia</GRAPH_LABEL_1>
<GRAPH_LABEL_2>Reactive Hypoglycemia</GRAPH_LABEL_2>
<DICH_SUBGROUP CHI2="52.70702215201305" CI_END="1.022051146801867" CI_START="0.7627079246456856" DF="10" EFFECT_SIZE="0.88290798448026" ESTIMABLE="YES" EVENTS_1="1646" EVENTS_2="6247" I2="81.02719601354282" ID="CMP-005.06.01" LOG_CI_END="0.009472629867195291" LOG_CI_START="-0.11764174120534306" LOG_EFFECT_SIZE="-0.05408455566907385" MODIFIED="2023-11-25 20:22:56 +0000" MODIFIED_BY="[Empty name]" NO="1" P_CHI2="8.42128002886966E-8" P_Z="0.09534572814614203" STUDIES="11" TAU2="0.03714327017891888" TOTAL_1="6100" TOTAL_2="23985" WEIGHT="79.83716492663473" Z="1.667848888159859">
<NAME>1 - hour</NAME>
<DICH_DATA CI_END="7.132200676082972" CI_START="2.5766464939310816" EFFECT_SIZE="4.2868589743589745" ESTIMABLE="YES" EVENTS_1="25" EVENTS_2="32" LOG_CI_END="0.8532235542578577" LOG_CI_START="0.4110548390917889" LOG_EFFECT_SIZE="0.6321391966748233" MODIFIED="2023-11-25 20:05:05 +0000" MODIFIED_BY="[Empty name]" ORDER="212" O_E="0.0" SE="0.25973209205898895" STUDY_ID="STD-Budak-2018" TOTAL_1="312" TOTAL_2="1712" VAR="0.0674607596453391" WEIGHT="4.129859435598928"/>
<DICH_DATA CI_END="1.1620155328973552" CI_START="0.5711597922784701" EFFECT_SIZE="0.8146757332792043" ESTIMABLE="YES" EVENTS_1="46" EVENTS_2="59" LOG_CI_END="0.06521193339555335" LOG_CI_START="-0.2432423730214628" LOG_EFFECT_SIZE="-0.08901521981295471" MODIFIED="2023-11-25 20:05:05 +0000" MODIFIED_BY="[Empty name]" ORDER="213" O_E="0.0" SE="0.18118758646279715" STUDY_ID="STD-Feinberg-2005" TOTAL_1="334" TOTAL_2="349" VAR="0.032828941488213595" WEIGHT="6.258008748023502"/>
<DICH_DATA CI_END="0.8659079383478916" CI_START="0.667878311374543" EFFECT_SIZE="0.7604742807416972" ESTIMABLE="YES" EVENTS_1="169" EVENTS_2="1437" LOG_CI_END="-0.06252827887506393" LOG_CI_START="-0.17530265954963065" LOG_EFFECT_SIZE="-0.1189154692123473" MODIFIED="2023-11-25 20:05:05 +0000" MODIFIED_BY="[Empty name]" ORDER="214" O_E="0.0" SE="0.06624422945042804" STUDY_ID="STD-Kwon-2018" TOTAL_1="519" TOTAL_2="3356" VAR="0.004388297935480958" WEIGHT="10.849260166877327"/>
<DICH_DATA CI_END="0.788988112122412" CI_START="0.04754791976223908" EFFECT_SIZE="0.19368723098995697" ESTIMABLE="YES" EVENTS_1="2" EVENTS_2="34" LOG_CI_END="-0.10292954036286446" LOG_CI_START="-1.3228684788431422" LOG_EFFECT_SIZE="-0.7128990096030033" MODIFIED="2023-11-25 20:05:05 +0000" MODIFIED_BY="[Empty name]" ORDER="146" O_E="0.0" SE="0.716598171258453" STUDY_ID="STD-Lurie-1998" TOTAL_1="82" TOTAL_2="270" VAR="0.5135129390509592" WEIGHT="0.767628711204422"/>
<DICH_DATA CI_END="1.367226928708535" CI_START="0.6595954608700714" EFFECT_SIZE="0.9496402877697842" ESTIMABLE="YES" EVENTS_1="32" EVENTS_2="72" LOG_CI_END="0.13584060359971184" LOG_CI_START="-0.18072234169620233" LOG_EFFECT_SIZE="-0.022440869048245222" MODIFIED="2023-11-25 20:05:05 +0000" MODIFIED_BY="[Empty name]" ORDER="216" O_E="0.0" SE="0.18595064107867165" STUDY_ID="STD-Ma-2013" TOTAL_1="139" TOTAL_2="297" VAR="0.03457764091756897" WEIGHT="6.099305046842789"/>
<DICH_DATA CI_END="0.9276484849969125" CI_START="0.744051608542234" EFFECT_SIZE="0.8307938056002339" ESTIMABLE="YES" EVENTS_1="284" EVENTS_2="2561" LOG_CI_END="-0.032616560361430354" LOG_CI_START="-0.1283969400888216" LOG_EFFECT_SIZE="-0.08050675022512598" MODIFIED="2023-11-25 20:05:05 +0000" MODIFIED_BY="[Empty name]" ORDER="217" O_E="0.0" SE="0.056261869172395756" STUDY_ID="STD-Melamed-2013" TOTAL_1="1519" TOTAL_2="11380" VAR="0.003165397922771776" WEIGHT="11.202661054573708"/>
<DICH_DATA CI_END="1.0631239761284605" CI_START="0.68292041747651" EFFECT_SIZE="0.8520733944954129" ESTIMABLE="YES" EVENTS_1="107" EVENTS_2="125" LOG_CI_END="0.026583912697291965" LOG_CI_START="-0.1656299028551361" LOG_EFFECT_SIZE="-0.06952299507892208" MODIFIED="2023-11-25 20:05:05 +0000" MODIFIED_BY="[Empty name]" ORDER="218" O_E="0.0" SE="0.11290734672922839" STUDY_ID="STD-Pugh-2009" TOTAL_1="436" TOTAL_2="434" VAR="0.012748068945434201" WEIGHT="8.924656235888609"/>
<DICH_DATA CI_END="0.947527452009018" CI_START="0.5663831217382768" EFFECT_SIZE="0.7325732428921923" ESTIMABLE="YES" EVENTS_1="54" EVENTS_2="338" LOG_CI_END="-0.023408198686196462" LOG_CI_START="-0.2468896971352873" LOG_EFFECT_SIZE="-0.13514894791074183" MODIFIED="2023-11-25 20:05:05 +0000" MODIFIED_BY="[Empty name]" ORDER="221" O_E="0.0" SE="0.13127413844025468" STUDY_ID="STD-Shinohara-2015" TOTAL_1="287" TOTAL_2="1316" VAR="0.017232899423231147" WEIGHT="8.149117531851159"/>
<DICH_DATA CI_END="0.8865850719780001" CI_START="0.5781112991148603" EFFECT_SIZE="0.7159223754968436" ESTIMABLE="YES" EVENTS_1="74" EVENTS_2="481" LOG_CI_END="-0.0522795854799063" LOG_CI_START="-0.2379885423092314" LOG_EFFECT_SIZE="-0.14513406389456884" MODIFIED="2023-11-25 20:05:05 +0000" MODIFIED_BY="[Empty name]" ORDER="222" O_E="0.0" SE="0.10908636051570773" STUDY_ID="STD-Shinohara-2016" TOTAL_1="329" TOTAL_2="1531" VAR="0.011899834050562958" WEIGHT="9.088240992650089"/>
<DICH_DATA CI_END="0.9593212687313175" CI_START="0.8336703966584486" EFFECT_SIZE="0.8942917547568711" ESTIMABLE="YES" EVENTS_1="846" EVENTS_2="946" LOG_CI_END="-0.01803592685260147" LOG_CI_START="-0.07900561987293697" LOG_EFFECT_SIZE="-0.048520773362769214" MODIFIED="2023-11-25 20:05:05 +0000" MODIFIED_BY="[Empty name]" ORDER="223" O_E="0.0" SE="0.03581389948499296" STUDY_ID="STD-Topcu-2016" TOTAL_1="2091" TOTAL_2="2091" VAR="0.0012826353963211789" WEIGHT="11.794138705710527"/>
<DICH_DATA CI_END="2.0982770321470374" CI_START="0.5133592757467118" EFFECT_SIZE="1.0378679962013295" ESTIMABLE="YES" EVENTS_1="7" EVENTS_2="162" LOG_CI_END="0.32186282684610784" LOG_CI_START="-0.2895785864241833" LOG_EFFECT_SIZE="0.016142120210962233" MODIFIED="2023-11-25 20:05:05 +0000" MODIFIED_BY="[Empty name]" ORDER="225" O_E="0.0" SE="0.35916371283877846" STUDY_ID="STD-Yuen-2019" TOTAL_1="52" TOTAL_2="1249" VAR="0.1289985726201365" WEIGHT="2.5742882974136783"/>
</DICH_SUBGROUP>
<DICH_SUBGROUP CHI2="2.6464641563514317" CI_END="1.2197353459322091" CI_START="0.8329584233242849" DF="3" EFFECT_SIZE="1.007962712911839" ESTIMABLE="YES" EVENTS_1="88" EVENTS_2="437" I2="0.0" ID="CMP-005.06.02" LOG_CI_END="0.08626560914215675" LOG_CI_START="-0.07937667562979374" LOG_EFFECT_SIZE="0.0034444667561815195" MODIFIED="2025-03-03 13:01:24 +0000" MODIFIED_BY="[Empty name]" NO="2" P_CHI2="0.44940199926334523" P_Z="0.9350336890376985" STUDIES="4" TAU2="0.0" TOTAL_1="319" TOTAL_2="1310" WEIGHT="20.162835073365272" Z="0.08151337440624926">
<NAME>2 - hour</NAME>
<DICH_DATA CI_END="1.432580465122107" CI_START="0.874261524400214" EFFECT_SIZE="1.119129117333483" ESTIMABLE="YES" EVENTS_1="36" EVENTS_2="251" LOG_CI_END="0.15611902475955883" LOG_CI_START="-0.058358634168351596" LOG_EFFECT_SIZE="0.04888019529560359" MODIFIED="2025-03-03 13:01:24 +0000" MODIFIED_BY="[Empty name]" ORDER="406" O_E="0.0" SE="0.12598523853578886" STUDY_ID="STD-Bayraktar-2020" TOTAL_1="71" TOTAL_2="554" VAR="0.01587228032891962" WEIGHT="8.369773779915912"/>
<DICH_DATA CI_END="1.7249233410364606" CI_START="0.5946962202816661" EFFECT_SIZE="1.0128205128205128" ESTIMABLE="YES" EVENTS_1="22" EVENTS_2="24" LOG_CI_END="0.2367697989428373" LOG_CI_START="-0.22570482174291528" LOG_EFFECT_SIZE="0.0055324885999610066" MODIFIED="2023-11-25 20:22:29 +0000" MODIFIED_BY="[Empty name]" ORDER="262" O_E="0.0" SE="0.27165988147710457" STUDY_ID="STD-Reicher-2021" TOTAL_1="143" TOTAL_2="158" VAR="0.0737990912041545" WEIGHT="3.88788000909982"/>
<DICH_DATA CI_END="1.3355300818691715" CI_START="0.5544258468965856" EFFECT_SIZE="0.8604954367666232" ESTIMABLE="YES" EVENTS_1="22" EVENTS_2="26" LOG_CI_END="0.12565367464316654" LOG_CI_START="-0.2561565314573911" LOG_EFFECT_SIZE="-0.06525142840711229" MODIFIED="2023-11-25 20:22:29 +0000" MODIFIED_BY="[Empty name]" ORDER="219" O_E="0.0" SE="0.2242772050544691" STUDY_ID="STD-Rottenstreich-2018" TOTAL_1="59" TOTAL_2="60" VAR="0.05030026470704438" WEIGHT="4.966805796887741"/>
<DICH_DATA CI_END="1.3130614754985603" CI_START="0.3604673930336933" EFFECT_SIZE="0.6879795396419437" ESTIMABLE="YES" EVENTS_1="8" EVENTS_2="136" LOG_CI_END="0.1182850595584792" LOG_CI_START="-0.4431340143453969" LOG_EFFECT_SIZE="-0.16242447739345886" MODIFIED="2023-11-25 20:22:29 +0000" MODIFIED_BY="[Empty name]" ORDER="224" O_E="0.0" SE="0.32978034308037285" STUDY_ID="STD-Weissman-2005" TOTAL_1="46" TOTAL_2="538" VAR="0.10875507468220842" WEIGHT="2.938375487461799"/>
</DICH_SUBGROUP>
</DICH_OUTCOME>
<DICH_OUTCOME CHI2="144.52179623827212" CI_END="9.416049478099913" CI_START="0.31687246366044763" CI_STUDY="95" CI_TOTAL="95" DF="8" EFFECT_MEASURE="RR" EFFECT_SIZE="1.7273351718975072" ESTIMABLE="YES" EVENTS_1="105" EVENTS_2="139" I2="94.4645027890392" I2_Q="0.0" ID="CMP-005.07" LOG_CI_END="0.9738687319094342" LOG_CI_START="-0.4991154995282858" LOG_EFFECT_SIZE="0.23737661619057412" METHOD="MH" MODIFIED="2023-11-25 20:26:44 +0000" MODIFIED_BY="[Empty name]" NO="7" P_CHI2="-1.652153969189385E-10" P_Q="0.9620657620769776" P_Z="0.5275762327324991" Q="0.0022620923065607983" RANDOM="YES" SCALE="1000.0" SORT_BY="STUDY" STUDIES="5" SUBGROUPS="YES" SUBGROUP_TEST="YES" SWAP_EVENTS="NO" TAU2="6.051400063293995" TOTALS="YES" TOTAL_1="4407" TOTAL_2="26886" WEIGHT="100.00000000000001" Z="0.6317102499480278">
<NAME>Neonatal hypoglycemia</NAME>
<GROUP_LABEL_1>Reactive Hypoglycaemia</GROUP_LABEL_1>
<GROUP_LABEL_2>Euglycaemia</GROUP_LABEL_2>
<GRAPH_LABEL_1>Euglycemia</GRAPH_LABEL_1>
<GRAPH_LABEL_2>Reactive Hypoglycemia</GRAPH_LABEL_2>
<DICH_SUBGROUP CHI2="73.47649067371094" CI_END="16.53402765799673" CI_START="0.16183755583746154" DF="4" EFFECT_SIZE="1.6357954102879673" ESTIMABLE="YES" EVENTS_1="56" EVENTS_2="73" I2="94.55608186601765" ID="CMP-005.07.01" LOG_CI_END="1.2183786597768933" LOG_CI_START="-0.7909206891492566" LOG_EFFECT_SIZE="0.21372898531381837" MODIFIED="2023-11-25 20:26:16 +0000" MODIFIED_BY="[Empty name]" NO="1" P_CHI2="-1.2011369676656614E-10" P_Z="0.6767059300398768" STUDIES="5" TAU2="6.319643571847918" TOTAL_1="2363" TOTAL_2="13611" WEIGHT="55.912468766571294" Z="0.4169623743632344">
<NAME>1 - hour</NAME>
<DICH_DATA CI_END="4.142745653531154" CI_START="0.11713512136153778" EFFECT_SIZE="0.6966067864271457" ESTIMABLE="YES" EVENTS_1="2" EVENTS_2="3" LOG_CI_END="0.617288270334557" LOG_CI_START="-0.9313128681506887" LOG_EFFECT_SIZE="-0.15701229890806584" MODIFIED="2023-11-25 20:05:05 +0000" MODIFIED_BY="[Empty name]" ORDER="127" O_E="0.0" SE="0.9096559744454996" STUDY_ID="STD-Feinberg-2005" TOTAL_1="334" TOTAL_2="349" VAR="0.8274739918443914" WEIGHT="10.88313562381893"/>
<DICH_DATA CI_END="0.7792274734358368" CI_START="0.1460677533476097" EFFECT_SIZE="0.3373722074971602" ESTIMABLE="YES" EVENTS_1="6" EVENTS_2="38" LOG_CI_END="-0.10833574382035055" LOG_CI_START="-0.835445650519748" LOG_EFFECT_SIZE="-0.4718906971700492" MODIFIED="2023-11-25 20:05:05 +0000" MODIFIED_BY="[Empty name]" ORDER="226" O_E="0.0" SE="0.42710795844731214" STUDY_ID="STD-Ma-2013" TOTAL_1="139" TOTAL_2="297" VAR="0.18242120816903093" WEIGHT="12.009282271846471"/>
<DICH_DATA CI_END="155.2173338785637" CI_START="24.314002764537985" EFFECT_SIZE="61.43252139565504" ESTIMABLE="YES" EVENTS_1="41" EVENTS_2="5" LOG_CI_END="2.1909402194186245" LOG_CI_START="1.3858564617413407" LOG_EFFECT_SIZE="1.7883983405799828" MODIFIED="2023-11-25 20:05:05 +0000" MODIFIED_BY="[Empty name]" ORDER="227" O_E="0.0" SE="0.47291018448851013" STUDY_ID="STD-Melamed-2013" TOTAL_1="1519" TOTAL_2="11380" VAR="0.22364404259295667" WEIGHT="11.930389335591558"/>
<DICH_DATA CI_END="2.969223782858994" CI_START="0.37364076979292604" EFFECT_SIZE="1.0532915360501567" ESTIMABLE="YES" EVENTS_1="7" EVENTS_2="7" LOG_CI_END="0.47264293050218137" LOG_CI_START="-0.4275457418368556" LOG_EFFECT_SIZE="0.0225485943326629" MODIFIED="2023-11-25 20:05:05 +0000" MODIFIED_BY="[Empty name]" ORDER="150" O_E="0.0" SE="0.5287752821377439" STUDY_ID="STD-Rehman-2022" TOTAL_1="319" TOTAL_2="336" VAR="0.2796032989998507" WEIGHT="11.824937533142577"/>
<DICH_DATA CI_END="9.38340985977554" CI_START="0.035264675103161086" EFFECT_SIZE="0.5752416014726185" ESTIMABLE="YES" EVENTS_1="0" EVENTS_2="20" LOG_CI_END="0.9723606863727874" LOG_CI_START="-1.4526601129977237" LOG_EFFECT_SIZE="-0.24014971331246812" MODIFIED="2023-11-25 20:05:05 +0000" MODIFIED_BY="[Empty name]" ORDER="228" O_E="0.0" SE="1.424469221596794" STUDY_ID="STD-Yuen-2019" TOTAL_1="52" TOTAL_2="1249" VAR="2.029112563276576" WEIGHT="9.264724002171763"/>
</DICH_SUBGROUP>
<DICH_SUBGROUP CHI2="70.76635833666529" CI_END="40.841126554324696" CI_START="0.07911910428124866" DF="3" EFFECT_SIZE="1.797585422397303" ESTIMABLE="YES" EVENTS_1="49" EVENTS_2="66" I2="95.76069749735073" ID="CMP-005.07.02" LOG_CI_END="1.61109771308135" LOG_CI_START="-1.1017186380932966" LOG_EFFECT_SIZE="0.25468953749402684" MODIFIED="2023-11-25 20:26:44 +0000" MODIFIED_BY="[Empty name]" NO="2" P_CHI2="-1.0412648521196388E-10" P_Z="0.7128599800465127" STUDIES="4" TAU2="9.393133609457143" TOTAL_1="2044" TOTAL_2="13275" WEIGHT="44.08753123342872" Z="0.36801777644204403">
<NAME>2 - hour</NAME>
<DICH_DATA CI_END="4.142745653531154" CI_START="0.11713512136153778" EFFECT_SIZE="0.6966067864271457" ESTIMABLE="YES" EVENTS_1="2" EVENTS_2="3" LOG_CI_END="0.617288270334557" LOG_CI_START="-0.9313128681506887" LOG_EFFECT_SIZE="-0.15701229890806584" MODIFIED="2023-11-25 20:26:26 +0000" MODIFIED_BY="[Empty name]" ORDER="127" O_E="0.0" SE="0.9096559744454996" STUDY_ID="STD-Feinberg-2005" TOTAL_1="334" TOTAL_2="349" VAR="0.8274739918443914" WEIGHT="10.88313562381893"/>
<DICH_DATA CI_END="0.7792274734358368" CI_START="0.1460677533476097" EFFECT_SIZE="0.3373722074971602" ESTIMABLE="YES" EVENTS_1="6" EVENTS_2="38" LOG_CI_END="-0.10833574382035055" LOG_CI_START="-0.835445650519748" LOG_EFFECT_SIZE="-0.4718906971700492" MODIFIED="2023-11-25 20:26:26 +0000" MODIFIED_BY="[Empty name]" ORDER="226" O_E="0.0" SE="0.42710795844731214" STUDY_ID="STD-Ma-2013" TOTAL_1="139" TOTAL_2="297" VAR="0.18242120816903093" WEIGHT="12.009282271846471"/>
<DICH_DATA CI_END="155.2173338785637" CI_START="24.314002764537985" EFFECT_SIZE="61.43252139565504" ESTIMABLE="YES" EVENTS_1="41" EVENTS_2="5" LOG_CI_END="2.1909402194186245" LOG_CI_START="1.3858564617413407" LOG_EFFECT_SIZE="1.7883983405799828" MODIFIED="2023-11-25 20:26:26 +0000" MODIFIED_BY="[Empty name]" ORDER="227" O_E="0.0" SE="0.47291018448851013" STUDY_ID="STD-Melamed-2013" TOTAL_1="1519" TOTAL_2="11380" VAR="0.22364404259295667" WEIGHT="11.930389335591558"/>
<DICH_DATA CI_END="9.38340985977554" CI_START="0.035264675103161086" EFFECT_SIZE="0.5752416014726185" ESTIMABLE="YES" EVENTS_1="0" EVENTS_2="20" LOG_CI_END="0.9723606863727874" LOG_CI_START="-1.4526601129977237" LOG_EFFECT_SIZE="-0.24014971331246812" MODIFIED="2023-11-25 20:26:26 +0000" MODIFIED_BY="[Empty name]" ORDER="228" O_E="0.0" SE="1.424469221596794" STUDY_ID="STD-Yuen-2019" TOTAL_1="52" TOTAL_2="1249" VAR="2.029112563276576" WEIGHT="9.264724002171763"/>
</DICH_SUBGROUP>
</DICH_OUTCOME>
<DICH_OUTCOME CHI2="19.04834461169203" CI_END="3.6828140841118495" CI_START="0.9586420543195927" CI_STUDY="95" CI_TOTAL="95" DF="8" EFFECT_MEASURE="RR" EFFECT_SIZE="1.8789626018817172" ESTIMABLE="YES" EVENTS_1="42" EVENTS_2="147" I2="58.00159980784086" I2_Q="0.0" ID="CMP-005.08" LOG_CI_END="0.5661797953462778" LOG_CI_START="-0.018343523019668063" LOG_EFFECT_SIZE="0.27391813616330485" METHOD="MH" MODIFIED="2025-03-03 13:02:32 +0000" MODIFIED_BY="[Empty name]" NO="8" P_CHI2="0.014603255051227948" P_Q="0.7068084771144738" P_Z="0.06621746555671784" Q="0.14148581438795704" RANDOM="YES" SCALE="198.66104226289724" SORT_BY="STUDY" STUDIES="9" SUBGROUPS="YES" SUBGROUP_TEST="YES" SWAP_EVENTS="NO" TAU2="0.5329348418284124" TOTALS="YES" TOTAL_1="3668" TOTAL_2="18595" WEIGHT="100.0" Z="1.8369487229123826">
<NAME>5-minute APGAR score &lt; 7</NAME>
<GROUP_LABEL_1>Reactive Hypoglycaemia</GROUP_LABEL_1>
<GROUP_LABEL_2>Euglycaemia</GROUP_LABEL_2>
<GRAPH_LABEL_1>Euglycemia</GRAPH_LABEL_1>
<GRAPH_LABEL_2>Reactive Hypoglycemia</GRAPH_LABEL_2>
<DICH_SUBGROUP CHI2="6.288872838132952" CI_END="2.890662199641154" CI_START="0.7348072205099044" DF="4" EFFECT_SIZE="1.4574221956424853" ESTIMABLE="YES" EVENTS_1="28" EVENTS_2="123" I2="36.39559738359212" ID="CMP-005.08.01" LOG_CI_END="0.46099734334710213" LOG_CI_START="-0.13382658479382725" LOG_EFFECT_SIZE="0.16358537927663744" MODIFIED="2023-11-25 20:27:28 +0000" MODIFIED_BY="[Empty name]" NO="1" P_CHI2="0.17858897943197594" P_Z="0.28101673536948957" STUDIES="5" TAU2="0.2100805535180232" TOTAL_1="3120" TOTAL_2="17231" WEIGHT="58.00539499050079" Z="1.0780381777229737">
<NAME>1 - hour</NAME>
<DICH_DATA CI_END="120.66082403117862" CI_START="0.998141326027847" EFFECT_SIZE="10.974358974358974" ESTIMABLE="YES" EVENTS_1="2" EVENTS_2="1" LOG_CI_END="2.081566286925784" LOG_CI_START="-8.079629524384592E-4" LOG_EFFECT_SIZE="1.040379161986673" MODIFIED="2023-11-25 20:05:05 +0000" MODIFIED_BY="[Empty name]" ORDER="229" O_E="0.0" SE="1.2231969422972488" STUDY_ID="STD-Budak-2018" TOTAL_1="312" TOTAL_2="1712" VAR="1.4962107596453391" WEIGHT="5.809860106837227"/>
<DICH_DATA CI_END="8.288238980230927" CI_START="0.5269333020541731" EFFECT_SIZE="2.089820359281437" ESTIMABLE="YES" EVENTS_1="6" EVENTS_2="3" LOG_CI_END="0.9184622648793517" LOG_CI_START="-0.2782443532561584" LOG_EFFECT_SIZE="0.3201089558115966" MODIFIED="2023-11-25 20:05:05 +0000" MODIFIED_BY="[Empty name]" ORDER="231" O_E="0.0" SE="0.7029513912860961" STUDY_ID="STD-Feinberg-2005" TOTAL_1="334" TOTAL_2="349" VAR="0.4941406585110581" WEIGHT="11.478272120277472"/>
<DICH_DATA CI_END="1.5766425317682877" CI_START="0.4547814571297299" EFFECT_SIZE="0.8467749334801358" ESTIMABLE="YES" EVENTS_1="11" EVENTS_2="84" LOG_CI_END="0.19773323798427242" LOG_CI_START="-0.3421972511751761" LOG_EFFECT_SIZE="-0.07223200659545181" MODIFIED="2023-11-25 20:05:05 +0000" MODIFIED_BY="[Empty name]" ORDER="232" O_E="0.0" SE="0.3171578420312861" STUDY_ID="STD-Kwon-2018" TOTAL_1="519" TOTAL_2="3356" VAR="0.10058909676194222" WEIGHT="18.608692367960455"/>
<DICH_DATA CI_END="2.812623111920365" CI_START="0.4315584353407172" EFFECT_SIZE="1.1017310149866397" ESTIMABLE="YES" EVENTS_1="5" EVENTS_2="34" LOG_CI_END="0.44911154113097446" LOG_CI_START="-0.364960390150915" LOG_EFFECT_SIZE="0.042075575490029674" MODIFIED="2023-11-25 20:05:05 +0000" MODIFIED_BY="[Empty name]" ORDER="233" O_E="0.0" SE="0.47818988215603225" STUDY_ID="STD-Melamed-2013" TOTAL_1="1519" TOTAL_2="11380" VAR="0.2286655633964" WEIGHT="15.479314349217864"/>
<DICH_DATA CI_END="35.48000437378734" CI_START="0.4468304883548503" EFFECT_SIZE="3.981651376146789" ESTIMABLE="YES" EVENTS_1="4" EVENTS_2="1" LOG_CI_END="1.5499836646972194" LOG_CI_START="-0.3498572015534453" LOG_EFFECT_SIZE="0.6000632315718871" MODIFIED="2023-11-25 20:05:05 +0000" MODIFIED_BY="[Empty name]" ORDER="234" O_E="0.0" SE="1.1159759291996" STUDY_ID="STD-Pugh-2009" TOTAL_1="436" TOTAL_2="434" VAR="1.245402274552911" WEIGHT="6.629256046207771"/>
</DICH_SUBGROUP>
<DICH_SUBGROUP CHI2="11.04817235867438" CI_END="8.239419504195084" CI_START="0.4734924599311535" DF="3" EFFECT_SIZE="1.9751716405026818" ESTIMABLE="YES" EVENTS_1="14" EVENTS_2="24" I2="72.84618756291782" ID="CMP-005.08.02" LOG_CI_END="0.9158966152158643" LOG_CI_START="-0.32468693247140706" LOG_EFFECT_SIZE="0.29560484137222864" MODIFIED="2025-03-03 13:02:32 +0000" MODIFIED_BY="[Empty name]" NO="2" P_CHI2="0.011468269558360777" P_Z="0.3502853381459138" STUDIES="4" TAU2="1.4436731697472032" TOTAL_1="548" TOTAL_2="1364" WEIGHT="41.9946050094992" Z="0.9340359926992902">
<NAME>2 - hour</NAME>
<DICH_DATA CI_END="9.005672731768264" CI_START="0.42253889166805486" EFFECT_SIZE="1.9507042253521127" ESTIMABLE="YES" EVENTS_1="2" EVENTS_2="8" LOG_CI_END="0.9545161605516701" LOG_CI_START="-0.37413331118888593" LOG_EFFECT_SIZE="0.2901914246813921" MODIFIED="2025-03-03 13:02:32 +0000" MODIFIED_BY="[Empty name]" ORDER="407" O_E="0.0" SE="0.7804552766213589" STUDY_ID="STD-Bayraktar-2020" TOTAL_1="71" TOTAL_2="554" VAR="0.6091104388061219" WEIGHT="10.32275364284719"/>
<DICH_DATA CI_END="38.0930316970034" CI_START="2.9126353605465107" EFFECT_SIZE="10.533333333333333" ESTIMABLE="YES" EVENTS_1="3" EVENTS_2="6" LOG_CI_END="1.5808455380819" LOG_CI_START="0.46428611771558287" LOG_EFFECT_SIZE="1.0225658278987413" MODIFIED="2023-11-25 20:27:08 +0000" MODIFIED_BY="[Empty name]" ORDER="230" O_E="0.0" SE="0.6558725305814447" STUDY_ID="STD-Delibas-2018" TOTAL_1="15" TOTAL_2="316" VAR="0.430168776371308" WEIGHT="12.24068922407668"/>
<DICH_DATA CI_END="2.901091712776901" CI_START="0.0078019346200650635" EFFECT_SIZE="0.15044642857142856" ESTIMABLE="YES" EVENTS_1="0" EVENTS_2="3" LOG_CI_END="0.4625614584556594" LOG_CI_START="-2.1077976933813076" LOG_EFFECT_SIZE="-0.8226181174628242" MODIFIED="2023-11-25 20:27:08 +0000" MODIFIED_BY="[Empty name]" ORDER="152" O_E="0.0" SE="1.5098416892720377" STUDY_ID="STD-Rehman-2022" TOTAL_1="319" TOTAL_2="336" VAR="2.2796219266638404" WEIGHT="4.191578357825083"/>
<DICH_DATA CI_END="3.7155949340465853" CI_START="0.5431286041656717" EFFECT_SIZE="1.4205794205794207" ESTIMABLE="YES" EVENTS_1="9" EVENTS_2="7" LOG_CI_END="0.5700283620769547" LOG_CI_START="-0.2650973242480969" LOG_EFFECT_SIZE="0.1524655189144289" MODIFIED="2023-11-25 20:27:08 +0000" MODIFIED_BY="[Empty name]" ORDER="263" O_E="0.0" SE="0.49055696208615396" STUDY_ID="STD-Reicher-2021" TOTAL_1="143" TOTAL_2="158" VAR="0.2406461330511963" WEIGHT="15.239583784750254"/>
</DICH_SUBGROUP>
</DICH_OUTCOME>
<DICH_OUTCOME CHI2="22.743371700839266" CI_END="1.4869112941140625" CI_START="1.0193542117963532" CI_STUDY="95" CI_TOTAL="95" DF="10" EFFECT_MEASURE="RR" EFFECT_SIZE="1.23113333568007" ESTIMABLE="YES" EVENTS_1="477" EVENTS_2="1859" I2="56.031145550723316" I2_Q="51.036756782376784" ID="CMP-005.09" LOG_CI_END="0.1722850602328518" LOG_CI_START="0.00832512168864023" LOG_EFFECT_SIZE="0.09030509096074604" METHOD="MH" MODIFIED="2025-03-03 13:03:43 +0000" MODIFIED_BY="[Empty name]" NO="9" P_CHI2="0.011734530109410946" P_Q="0.15297375485105313" P_Z="0.03085019320026991" Q="2.04234837050188" RANDOM="YES" SCALE="33.86984608628979" SORT_BY="STUDY" STUDIES="11" SUBGROUPS="YES" SUBGROUP_TEST="YES" SWAP_EVENTS="NO" TAU2="0.04560337438066829" TOTALS="YES" TOTAL_1="5385" TOTAL_2="20386" WEIGHT="100.00000000000001" Z="2.1589996614441214">
<NAME>NICU Admission</NAME>
<GROUP_LABEL_1>Reactive Hypoglycaemia</GROUP_LABEL_1>
<GROUP_LABEL_2>Euglycaemia</GROUP_LABEL_2>
<GRAPH_LABEL_1>Euglycemia</GRAPH_LABEL_1>
<GRAPH_LABEL_2>Reactive Hypoglycemia</GRAPH_LABEL_2>
<DICH_SUBGROUP CHI2="13.848506047248843" CI_END="1.3582822728142503" CI_START="0.9591055347314671" DF="7" EFFECT_SIZE="1.1413746298143235" ESTIMABLE="YES" EVENTS_1="449" EVENTS_2="1735" I2="49.45303142362691" ID="CMP-005.09.01" LOG_CI_END="0.13299003267401466" LOG_CI_START="-0.018133602808671073" LOG_EFFECT_SIZE="0.05742821493267178" MODIFIED="2023-11-25 20:29:12 +0000" MODIFIED_BY="[Empty name]" NO="1" P_CHI2="0.053942408907233674" P_Z="0.1363282259694836" STUDIES="8" TAU2="0.02696082387391884" TOTAL_1="5240" TOTAL_2="19456" WEIGHT="86.63048489739151" Z="1.4896046221354668">
<NAME>1 - hour</NAME>
<DICH_DATA CI_END="2.0240637172432865" CI_START="0.9631357874752483" EFFECT_SIZE="1.3962264150943395" ESTIMABLE="YES" EVENTS_1="37" EVENTS_2="53" LOG_CI_END="0.3062241799126235" LOG_CI_START="-0.016312479652249266" LOG_EFFECT_SIZE="0.1449558501301871" MODIFIED="2023-11-25 20:05:05 +0000" MODIFIED_BY="[Empty name]" ORDER="236" O_E="0.0" SE="0.18945963041062047" STUDY_ID="STD-Bhat-2012" TOTAL_1="150" TOTAL_2="300" VAR="0.03589495155532891" WEIGHT="11.3815657027895"/>
<DICH_DATA CI_END="2.6743598031134392" CI_START="1.1184705755379896" EFFECT_SIZE="1.7295065042329134" ESTIMABLE="YES" EVENTS_1="48" EVENTS_2="29" LOG_CI_END="0.4272198359830995" LOG_CI_START="0.04862456326539365" LOG_EFFECT_SIZE="0.23792219962424654" MODIFIED="2023-11-25 20:05:05 +0000" MODIFIED_BY="[Empty name]" ORDER="238" O_E="0.0" SE="0.22238873727120512" STUDY_ID="STD-Feinberg-2005" TOTAL_1="334" TOTAL_2="349" VAR="0.04945675046508109" WEIGHT="9.757809100430427"/>
<DICH_DATA CI_END="1.1618004818885923" CI_START="0.7120570504853994" EFFECT_SIZE="0.9095428656122297" ESTIMABLE="YES" EVENTS_1="64" EVENTS_2="455" LOG_CI_END="0.06513155227578674" LOG_CI_START="-0.14748520900582757" LOG_EFFECT_SIZE="-0.041176828365020436" MODIFIED="2023-11-25 20:05:05 +0000" MODIFIED_BY="[Empty name]" ORDER="239" O_E="0.0" SE="0.1248921380467626" STUDY_ID="STD-Kwon-2018" TOTAL_1="519" TOTAL_2="3356" VAR="0.015598046145891605" WEIGHT="15.156160483323417"/>
<DICH_DATA CI_END="3.5085174773738625" CI_START="0.8590261669558897" EFFECT_SIZE="1.7360611510791366" ESTIMABLE="YES" EVENTS_1="13" EVENTS_2="16" LOG_CI_END="0.5451236442703128" LOG_CI_START="-0.06599360684225433" LOG_EFFECT_SIZE="0.23956501871402924" MODIFIED="2023-11-25 20:05:05 +0000" MODIFIED_BY="[Empty name]" ORDER="240" O_E="0.0" SE="0.3589732983827028" STUDY_ID="STD-Ma-2013" TOTAL_1="139" TOTAL_2="297" VAR="0.128861828951757" WEIGHT="5.316696588147159"/>
<DICH_DATA CI_END="1.2325234346259115" CI_START="0.8640112368267681" EFFECT_SIZE="1.031946751130653" ESTIMABLE="YES" EVENTS_1="127" EVENTS_2="922" LOG_CI_END="0.09079518550055593" LOG_CI_START="-0.06348060930336885" LOG_EFFECT_SIZE="0.013657288098593531" MODIFIED="2023-11-25 20:05:05 +0000" MODIFIED_BY="[Empty name]" ORDER="241" O_E="0.0" SE="0.0906223655453261" STUDY_ID="STD-Melamed-2013" TOTAL_1="1519" TOTAL_2="11380" VAR="0.008212413137030706" WEIGHT="17.23617908597626"/>
<DICH_DATA CI_END="2.34596057384063" CI_START="0.8758117260752482" EFFECT_SIZE="1.4333944954128441" ESTIMABLE="YES" EVENTS_1="36" EVENTS_2="25" LOG_CI_END="0.37032070909778114" LOG_CI_START="-0.057589244419432466" LOG_EFFECT_SIZE="0.15636573233917436" MODIFIED="2023-11-25 20:05:05 +0000" MODIFIED_BY="[Empty name]" ORDER="242" O_E="0.0" SE="0.25135642488444293" STUDY_ID="STD-Pugh-2009" TOTAL_1="436" TOTAL_2="434" VAR="0.0631800523306886" WEIGHT="8.526837031610693"/>
<DICH_DATA CI_END="1.1371727802602705" CI_START="0.7039862635801675" EFFECT_SIZE="0.8947368421052632" ESTIMABLE="YES" EVENTS_1="119" EVENTS_2="133" LOG_CI_END="0.05582645572800487" LOG_CI_START="-0.15243581487711494" LOG_EFFECT_SIZE="-0.04830467957455503" MODIFIED="2023-11-25 20:05:05 +0000" MODIFIED_BY="[Empty name]" ORDER="244" O_E="0.0" SE="0.12233428866831322" STUDY_ID="STD-Topcu-2016" TOTAL_1="2091" TOTAL_2="2091" VAR="0.01496567818398219" WEIGHT="15.314397568260173"/>
<DICH_DATA CI_END="2.7652658683712716" CI_START="0.501326845746174" EFFECT_SIZE="1.1774132730015083" ESTIMABLE="YES" EVENTS_1="5" EVENTS_2="102" LOG_CI_END="0.44173689318706044" LOG_CI_START="-0.29987903856018516" LOG_EFFECT_SIZE="0.07092892731343761" MODIFIED="2023-11-25 20:05:05 +0000" MODIFIED_BY="[Empty name]" ORDER="245" O_E="0.0" SE="0.43562886936640033" STUDY_ID="STD-Yuen-2019" TOTAL_1="52" TOTAL_2="1249" VAR="0.18977251182544827" WEIGHT="3.9408393368538768"/>
</DICH_SUBGROUP>
<DICH_SUBGROUP CHI2="5.472184848166475" CI_END="5.100617065830473" CI_START="0.9161699854331252" DF="2" EFFECT_SIZE="2.1617197466142213" ESTIMABLE="YES" EVENTS_1="28" EVENTS_2="124" I2="63.45152703183765" ID="CMP-005.09.02" LOG_CI_END="0.7076227196418696" LOG_CI_START="-0.03802394021141957" LOG_EFFECT_SIZE="0.33479938971522494" MODIFIED="2025-03-03 13:03:43 +0000" MODIFIED_BY="[Empty name]" NO="2" P_CHI2="0.06482319031017891" P_Z="0.07839612615167024" STUDIES="3" TAU2="0.35518039226729103" TOTAL_1="145" TOTAL_2="930" WEIGHT="13.369515102608508" Z="1.7600688938027065">
<NAME>2 - hour</NAME>
<DICH_DATA CI_END="1.945614741001726" CI_START="0.7091468175068241" EFFECT_SIZE="1.1746175980614872" ESTIMABLE="YES" EVENTS_1="14" EVENTS_2="93" LOG_CI_END="0.2890568480487753" LOG_CI_START="-0.14926384178146046" LOG_EFFECT_SIZE="0.06989650313365739" MODIFIED="2025-03-03 13:03:43 +0000" MODIFIED_BY="[Empty name]" ORDER="408" O_E="0.0" SE="0.25747174292868796" STUDY_ID="STD-Bayraktar-2020" TOTAL_1="71" TOTAL_2="554" VAR="0.06629169840673638" WEIGHT="8.28971757380471"/>
<DICH_DATA CI_END="7.204830348287123" CI_START="1.1719035639476145" EFFECT_SIZE="2.905747126436782" ESTIMABLE="YES" EVENTS_1="4" EVENTS_2="29" LOG_CI_END="0.8576237589639989" LOG_CI_START="0.06889187501945879" LOG_EFFECT_SIZE="0.4632578169917289" MODIFIED="2023-11-25 20:28:51 +0000" MODIFIED_BY="[Empty name]" ORDER="237" O_E="0.0" SE="0.4633050129148159" STUDY_ID="STD-Delibas-2018" TOTAL_1="15" TOTAL_2="316" VAR="0.2146515349919977" WEIGHT="3.5641154802566324"/>
<DICH_DATA CI_END="22.22648340797167" CI_START="1.1632357218570764" EFFECT_SIZE="5.084745762711864" ESTIMABLE="YES" EVENTS_1="10" EVENTS_2="2" LOG_CI_END="1.3468707556668946" LOG_CI_START="0.06566773048814185" LOG_EFFECT_SIZE="0.7062692430775183" MODIFIED="2023-11-25 20:28:51 +0000" MODIFIED_BY="[Empty name]" ORDER="243" O_E="0.0" SE="0.7525849990472574" STUDY_ID="STD-Rottenstreich-2018" TOTAL_1="59" TOTAL_2="60" VAR="0.5663841807909604" WEIGHT="1.5156820485471658"/>
</DICH_SUBGROUP>
</DICH_OUTCOME>
<DICH_OUTCOME CHI2="14.87864671868172" CI_END="2.120774812799127" CI_START="0.5663750083542709" CI_STUDY="95" CI_TOTAL="95" DF="5" EFFECT_MEASURE="RR" EFFECT_SIZE="1.0959716475879442" ESTIMABLE="YES" EVENTS_1="64" EVENTS_2="88" I2="66.39479319230041" I2_Q="68.60257792210123" ID="CMP-005.10" LOG_CI_END="0.3264945568943554" LOG_CI_START="-0.24689591840673045" LOG_EFFECT_SIZE="0.03979931924381249" METHOD="MH" MODIFIED="2023-11-25 20:34:45 +0000" MODIFIED_BY="[Empty name]" NO="10" P_CHI2="0.010893656483899394" P_Q="0.07431818562664239" P_Z="0.7855573106245947" Q="3.1849748604167054" RANDOM="YES" SCALE="100.0" SORT_BY="STUDY" STUDIES="6" SUBGROUPS="YES" SUBGROUP_TEST="YES" SWAP_EVENTS="NO" TAU2="0.40381290539186415" TOTALS="YES" TOTAL_1="3275" TOTAL_2="6484" WEIGHT="100.0" Z="0.2720841579592827">
<NAME>Polyhydramnios</NAME>
<GROUP_LABEL_1>Reactive Hypoglycaemia</GROUP_LABEL_1>
<GROUP_LABEL_2>Euglycaemia</GROUP_LABEL_2>
<GRAPH_LABEL_1>Euglycemia</GRAPH_LABEL_1>
<GRAPH_LABEL_2>Reactive Hypoglycemia</GRAPH_LABEL_2>
<DICH_SUBGROUP CHI2="8.719340865133372" CI_END="1.88236583609863" CI_START="0.2711492135226865" DF="3" EFFECT_SIZE="0.7144242549214842" ESTIMABLE="YES" EVENTS_1="24" EVENTS_2="66" I2="65.59372954443947" ID="CMP-005.10.01" LOG_CI_END="0.27470403203425897" LOG_CI_START="-0.5667916509122907" LOG_EFFECT_SIZE="-0.14604380943901576" MODIFIED="2023-11-25 20:31:14 +0000" MODIFIED_BY="[Empty name]" NO="1" P_CHI2="0.0332648693879255" P_Z="0.49630572705662246" STUDIES="4" TAU2="0.5663222714337788" TOTAL_1="2831" TOTAL_2="6014" WEIGHT="57.975560348573005" Z="0.6803139040790143">
<NAME>1 - hour</NAME>
<DICH_DATA CI_END="2.4924849807698304" CI_START="0.13864086785502971" EFFECT_SIZE="0.5878437554738133" ESTIMABLE="YES" EVENTS_1="2" EVENTS_2="22" LOG_CI_END="0.3966325500174195" LOG_CI_START="-0.85810873171746" LOG_EFFECT_SIZE="-0.23073809085002023" MODIFIED="2023-11-25 20:05:05 +0000" MODIFIED_BY="[Empty name]" ORDER="246" O_E="0.0" SE="0.7370412399605837" STUDY_ID="STD-Kwon-2018" TOTAL_1="519" TOTAL_2="3356" VAR="0.5432297894026348" WEIGHT="11.978614669517436"/>
<DICH_DATA CI_END="4.411616591754804" CI_START="0.014298745324117582" EFFECT_SIZE="0.2511584800741427" ESTIMABLE="YES" EVENTS_1="0" EVENTS_2="6" LOG_CI_END="0.6445977614017258" LOG_CI_START="-1.8447020690187357" LOG_EFFECT_SIZE="-0.600052153808505" MODIFIED="2023-11-25 20:05:05 +0000" MODIFIED_BY="[Empty name]" ORDER="148" O_E="0.0" SE="1.46222704262187" STUDY_ID="STD-Lurie-1998" TOTAL_1="82" TOTAL_2="270" VAR="2.1381079241747" WEIGHT="4.46286893933635"/>
<DICH_DATA CI_END="3.8550330344471786" CI_START="0.8700848663727497" EFFECT_SIZE="1.8314491264131552" ESTIMABLE="YES" EVENTS_1="12" EVENTS_2="14" LOG_CI_END="0.5860281039477158" LOG_CI_START="-0.06043838508270761" LOG_EFFECT_SIZE="0.2627948594325041" MODIFIED="2023-11-25 20:05:05 +0000" MODIFIED_BY="[Empty name]" ORDER="248" O_E="0.0" SE="0.37973761571720127" STUDY_ID="STD-Ma-2013" TOTAL_1="139" TOTAL_2="297" VAR="0.14420065679058483" WEIGHT="20.700691186083983"/>
<DICH_DATA CI_END="0.8691325269793003" CI_START="0.1997521732554441" EFFECT_SIZE="0.4166666666666667" ESTIMABLE="YES" EVENTS_1="10" EVENTS_2="24" LOG_CI_END="-0.060913996454110976" LOG_CI_START="-0.6995084869691011" LOG_EFFECT_SIZE="-0.38021124171160603" MODIFIED="2023-11-25 20:05:05 +0000" MODIFIED_BY="[Empty name]" ORDER="251" O_E="0.0" SE="0.37511356482221464" STUDY_ID="STD-Topcu-2016" TOTAL_1="2091" TOTAL_2="2091" VAR="0.14071018651362982" WEIGHT="20.83338555363523"/>
</DICH_SUBGROUP>
<DICH_SUBGROUP CHI2="0.022856415799703867" CI_END="3.1954339957577047" CI_START="1.1667927236954596" DF="1" EFFECT_SIZE="1.9309088883992422" ESTIMABLE="YES" EVENTS_1="40" EVENTS_2="22" I2="0.0" ID="CMP-005.10.02" LOG_CI_END="0.5045298512777021" LOG_CI_START="0.06699371212884846" LOG_EFFECT_SIZE="0.2857617817032752" MODIFIED="2023-11-25 20:34:45 +0000" MODIFIED_BY="[Empty name]" NO="2" P_CHI2="0.879831070341095" P_Z="0.01046218640020541" STUDIES="2" TAU2="0.0" TOTAL_1="444" TOTAL_2="470" WEIGHT="42.024439651426995" Z="2.5601670361947932">
<NAME>2 - hour</NAME>
<DICH_DATA CI_END="3.822994520353983" CI_START="1.039359605507741" EFFECT_SIZE="1.9933554817275747" ESTIMABLE="YES" EVENTS_1="25" EVENTS_2="13" LOG_CI_END="0.5824036755283837" LOG_CI_START="0.01676583405121678" LOG_EFFECT_SIZE="0.2995847547898003" MODIFIED="2023-11-25 20:30:25 +0000" MODIFIED_BY="[Empty name]" ORDER="250" O_E="0.0" SE="0.3322584680361602" STUDY_ID="STD-Rehman-2022" TOTAL_1="301" TOTAL_2="312" VAR="0.11039568958173611" WEIGHT="22.061590621812005"/>
<DICH_DATA CI_END="4.077168780901375" CI_START="0.8317272069201206" EFFECT_SIZE="1.8414918414918415" ESTIMABLE="YES" EVENTS_1="15" EVENTS_2="9" LOG_CI_END="0.610358690136704" LOG_CI_START="-0.08001909192526957" LOG_EFFECT_SIZE="0.2651697991057172" MODIFIED="2023-11-25 20:34:45 +0000" MODIFIED_BY="[Empty name]" ORDER="264" O_E="0.0" SE="0.40553132660833996" STUDY_ID="STD-Reicher-2021" TOTAL_1="143" TOTAL_2="158" VAR="0.1644556568607201" WEIGHT="19.96284902961499"/>
</DICH_SUBGROUP>
</DICH_OUTCOME>
<DICH_OUTCOME CHI2="1.1848580884465778" CI_END="1.4066544826703733" CI_START="1.047979170719708" CI_STUDY="95" CI_TOTAL="95" DF="2" EFFECT_MEASURE="RR" EFFECT_SIZE="1.214143565744207" ESTIMABLE="YES" EVENTS_1="206" EVENTS_2="1043" I2="0.0" I2_Q="0.0" ID="CMP-005.12" LOG_CI_END="0.14818743453684027" LOG_CI_START="0.020352650842946105" LOG_EFFECT_SIZE="0.08427004268989319" METHOD="MH" MODIFIED="2023-11-25 20:05:05 +0000" MODIFIED_BY="[Empty name]" NO="12" P_CHI2="0.5529826558810949" P_Q="1.0" P_Z="0.009764536813624667" Q="0.0" RANDOM="NO" SCALE="100.0" SORT_BY="STUDY" STUDIES="3" SUBGROUPS="NO" SUBGROUP_TEST="YES" SWAP_EVENTS="NO" TAU2="0.0" TOTALS="YES" TOTAL_1="2071" TOTAL_2="12062" WEIGHT="100.00000000000001" Z="2.5840580141840137">
<NAME>Fetal Growth Restriction</NAME>
<GROUP_LABEL_1>Reactive Hypoglycaemia</GROUP_LABEL_1>
<GROUP_LABEL_2>Euglycaemia</GROUP_LABEL_2>
<GRAPH_LABEL_1>Euglycaemia</GRAPH_LABEL_1>
<GRAPH_LABEL_2>Reactive Hypoglycaemia</GRAPH_LABEL_2>
<DICH_DATA CI_END="1.8396020223591634" CI_START="0.4158178821134127" EFFECT_SIZE="0.8746081504702194" ESTIMABLE="YES" EVENTS_1="9" EVENTS_2="22" LOG_CI_END="0.26472387834217304" LOG_CI_START="-0.38109683790934007" LOG_EFFECT_SIZE="-0.058186479783583565" MODIFIED="2023-11-25 20:05:05 +0000" MODIFIED_BY="[Empty name]" ORDER="128" O_E="0.0" SE="0.3793582855902426" STUDY_ID="STD-Calfee-1999" TOTAL_1="116" TOTAL_2="248" VAR="0.14391270884596805" WEIGHT="5.123877781164579"/>
<DICH_DATA CI_END="1.4177942762240703" CI_START="1.0344007645723263" EFFECT_SIZE="1.2110191919752744" ESTIMABLE="YES" EVENTS_1="161" EVENTS_2="996" LOG_CI_END="0.15161321872971018" LOG_CI_START="0.014688832879123802" LOG_EFFECT_SIZE="0.08315102580441702" MODIFIED="2023-11-25 20:05:05 +0000" MODIFIED_BY="[Empty name]" ORDER="129" O_E="0.0" SE="0.08043006203527558" STUDY_ID="STD-Melamed-2013" TOTAL_1="1519" TOTAL_2="11380" VAR="0.00646899487899828" WEIGHT="85.71968080504747"/>
<DICH_DATA CI_END="2.34596057384063" CI_START="0.8758117260752482" EFFECT_SIZE="1.4333944954128441" ESTIMABLE="YES" EVENTS_1="36" EVENTS_2="25" LOG_CI_END="0.37032070909778114" LOG_CI_START="-0.057589244419432466" LOG_EFFECT_SIZE="0.15636573233917436" MODIFIED="2023-11-25 20:05:05 +0000" MODIFIED_BY="[Empty name]" ORDER="130" O_E="0.0" SE="0.25135642488444293" STUDY_ID="STD-Pugh-2009" TOTAL_1="436" TOTAL_2="434" VAR="0.0631800523306886" WEIGHT="9.156441413787961"/>
</DICH_OUTCOME>
<DICH_OUTCOME CHI2="3.416268817820619" CI_END="1.4879105050876502" CI_START="0.5397255225297536" CI_STUDY="95" CI_TOTAL="95" DF="3" EFFECT_MEASURE="RR" EFFECT_SIZE="0.8961379775659223" ESTIMABLE="YES" EVENTS_1="24" EVENTS_2="38" I2="12.184896447527633" I2_Q="0.0" ID="CMP-005.13" LOG_CI_END="0.17257681003011527" LOG_CI_START="-0.2678270445403909" LOG_EFFECT_SIZE="-0.047625117255137864" METHOD="MH" MODIFIED="2023-11-25 20:39:27 +0000" MODIFIED_BY="[Empty name]" NO="13" P_CHI2="0.3317853399864239" P_Q="0.43052884573575445" P_Z="0.6716390182159238" Q="0.6213969580057849" RANDOM="NO" SCALE="100.0" SORT_BY="STUDY" STUDIES="5" SUBGROUPS="YES" SUBGROUP_TEST="YES" SWAP_EVENTS="NO" TAU2="0.0" TOTALS="YES" TOTAL_1="4500" TOTAL_2="18412" WEIGHT="100.00000000000001" Z="0.4238996258132138">
<NAME>Perinatal mortality</NAME>
<GROUP_LABEL_1>Reactive Hypoglycaemia</GROUP_LABEL_1>
<GROUP_LABEL_2>Euglycaemia</GROUP_LABEL_2>
<GRAPH_LABEL_1>Euglycaemia</GRAPH_LABEL_1>
<GRAPH_LABEL_2>Reactive Hypoglycaemia</GRAPH_LABEL_2>
<DICH_SUBGROUP CHI2="2.8349122237599556" CI_END="1.4398899912717704" CI_START="0.5123338284474549" DF="2" EFFECT_SIZE="0.8588971718264291" ESTIMABLE="YES" EVENTS_1="23" EVENTS_2="38" I2="29.451078476518337" ID="CMP-005.13.01" LOG_CI_END="0.15832931292257338" LOG_CI_START="-0.2904469675220116" LOG_EFFECT_SIZE="-0.06605882729971914" MODIFIED="2023-11-25 20:39:09 +0000" MODIFIED_BY="[Empty name]" NO="1" P_CHI2="0.2423300120813786" P_Z="0.5639365517874075" STUDIES="4" TAU2="0.0" TOTAL_1="4181" TOTAL_2="18076" WEIGHT="98.38117084705573" Z="0.5770043026344311">
<NAME>1 - hour</NAME>
<DICH_DATA CI_END="17.60729373658325" CI_START="0.5936856993519752" EFFECT_SIZE="3.233140655105973" ESTIMABLE="YES" EVENTS_1="2" EVENTS_2="4" LOG_CI_END="1.2456926094830312" LOG_CI_START="-0.22644341219458386" LOG_EFFECT_SIZE="0.5096245986442236" MODIFIED="2023-11-25 20:05:05 +0000" MODIFIED_BY="[Empty name]" ORDER="131" O_E="0.0" SE="0.8647399863242646" STUDY_ID="STD-Kwon-2018" TOTAL_1="519" TOTAL_2="3356" VAR="0.7477752439480894" WEIGHT="3.5612465874735517"/>
<DICH_DATA CI_END="0.0" CI_START="0.0" EFFECT_SIZE="0.0" ESTIMABLE="NO" EVENTS_1="0" EVENTS_2="0" LOG_CI_END="0.0" LOG_CI_START="0.0" LOG_EFFECT_SIZE="0.0" MODIFIED="2023-11-25 20:05:05 +0000" MODIFIED_BY="[Empty name]" ORDER="132" O_E="0.0" SE="0.0" STUDY_ID="STD-Melamed-2013" TOTAL_1="1519" TOTAL_2="11380" VAR="0.0" WEIGHT="0.0"/>
<DICH_DATA CI_END="1.316339009480927" CI_START="0.4273215303569945" EFFECT_SIZE="0.75" ESTIMABLE="YES" EVENTS_1="21" EVENTS_2="28" LOG_CI_END="0.11936775172966742" LOG_CI_START="-0.36924522494626727" LOG_EFFECT_SIZE="-0.12493873660829995" MODIFIED="2023-11-25 20:05:05 +0000" MODIFIED_BY="[Empty name]" ORDER="134" O_E="0.0" SE="0.28701368117268644" STUDY_ID="STD-Topcu-2016" TOTAL_1="2091" TOTAL_2="2091" VAR="0.08237685318029651" WEIGHT="93.06244092988449"/>
<DICH_DATA CI_END="31.783109924004137" CI_START="0.10355836671066462" EFFECT_SIZE="1.8142235123367199" ESTIMABLE="YES" EVENTS_1="0" EVENTS_2="6" LOG_CI_END="1.5021963899372477" LOG_CI_START="-0.9848148077363866" LOG_EFFECT_SIZE="0.2586907911004306" MODIFIED="2023-11-25 20:05:05 +0000" MODIFIED_BY="[Empty name]" ORDER="135" O_E="0.0" SE="1.460882688417469" STUDY_ID="STD-Yuen-2019" TOTAL_1="52" TOTAL_2="1249" VAR="2.1341782293178517" WEIGHT="1.7574833296976868"/>
</DICH_SUBGROUP>
<DICH_SUBGROUP CHI2="0.0" CI_END="77.27139281958713" CI_START="0.12917652997313123" DF="0" EFFECT_SIZE="3.159375" ESTIMABLE="YES" EVENTS_1="1" EVENTS_2="0" I2="0.0" ID="CMP-005.13.02" LOG_CI_END="1.88801874048897" LOG_CI_START="-0.8888163859467799" LOG_EFFECT_SIZE="0.49960117727109504" MODIFIED="2023-11-25 20:39:27 +0000" MODIFIED_BY="[Empty name]" NO="2" P_CHI2="1.0" P_Z="0.4806462379688713" STUDIES="1" TAU2="0.0" TOTAL_1="319" TOTAL_2="336" WEIGHT="1.618829152944283" Z="0.7052635604923547">
<NAME>2 - hour</NAME>
<DICH_DATA CI_END="77.27139281958713" CI_START="0.12917652997313123" EFFECT_SIZE="3.159375" ESTIMABLE="YES" EVENTS_1="1" EVENTS_2="0" LOG_CI_END="1.88801874048897" LOG_CI_START="-0.8888163859467799" LOG_EFFECT_SIZE="0.49960117727109504" MODIFIED="2023-11-25 20:38:25 +0000" MODIFIED_BY="[Empty name]" ORDER="133" O_E="0.0" SE="1.6311266988239208" STUDY_ID="STD-Rehman-2022" TOTAL_1="319" TOTAL_2="336" VAR="2.6605743076162214" WEIGHT="1.618829152944283"/>
</DICH_SUBGROUP>
</DICH_OUTCOME>
<DICH_OUTCOME CHI2="1.9121292938376302" CI_END="1.0466467681909155" CI_START="0.23533705002357402" CI_STUDY="95" CI_TOTAL="95" DF="2" EFFECT_MEASURE="RR" EFFECT_SIZE="0.4963010808398039" ESTIMABLE="YES" EVENTS_1="9" EVENTS_2="63" I2="0.0" I2_Q="36.40948784645218" ID="CMP-005.14" LOG_CI_END="0.019800136779956425" LOG_CI_START="-0.6283096947784126" LOG_EFFECT_SIZE="-0.30425477899922804" METHOD="MH" MODIFIED="2023-11-25 20:40:19 +0000" MODIFIED_BY="[Empty name]" NO="14" P_CHI2="0.3844027474177396" P_Q="0.20983543551844075" P_Z="0.06573772381480018" Q="1.5725616387321522" RANDOM="NO" SCALE="100.0" SORT_BY="STUDY" STUDIES="3" SUBGROUPS="YES" SUBGROUP_TEST="YES" SWAP_EVENTS="NO" TAU2="0.0" TOTALS="YES" TOTAL_1="2054" TOTAL_2="12788" WEIGHT="100.0" Z="1.8402078781271354">
<NAME>Shoulder Dystocia</NAME>
<GROUP_LABEL_1>Reactive Hypoglycaemia</GROUP_LABEL_1>
<GROUP_LABEL_2>Euglycaemia</GROUP_LABEL_2>
<GRAPH_LABEL_1>Euglycaemia</GRAPH_LABEL_1>
<GRAPH_LABEL_2>Reactive Hypoglycaemia</GRAPH_LABEL_2>
<DICH_SUBGROUP CHI2="0.0" CI_END="1.7690387151841072" CI_START="0.006656380686586979" DF="0" EFFECT_SIZE="0.10851449275362318" ESTIMABLE="YES" EVENTS_1="0" EVENTS_2="34" I2="0.0" ID="CMP-005.14.01" LOG_CI_END="0.24773733749244695" LOG_CI_START="-2.176761848172222" LOG_EFFECT_SIZE="-0.9645122553398876" MODIFIED="2023-11-25 20:40:16 +0000" MODIFIED_BY="[Empty name]" NO="1" P_CHI2="1.0" P_Z="0.11889641582125154" STUDIES="1" TAU2="0.0" TOTAL_1="1519" TOTAL_2="11380" WEIGHT="33.53418513919771" Z="1.5594224937596177">
<NAME>1 - hour</NAME>
<DICH_DATA CI_END="1.7690387151841072" CI_START="0.006656380686586979" EFFECT_SIZE="0.10851449275362318" ESTIMABLE="YES" EVENTS_1="0" EVENTS_2="34" LOG_CI_END="0.24773733749244695" LOG_CI_START="-2.176761848172222" LOG_EFFECT_SIZE="-0.9645122553398876" MODIFIED="2023-11-25 20:05:05 +0000" MODIFIED_BY="[Empty name]" ORDER="136" O_E="0.0" SE="1.4241628231239527" STUDY_ID="STD-Melamed-2013" TOTAL_1="1519" TOTAL_2="11380" VAR="2.0282397467683873" WEIGHT="33.53418513919771"/>
</DICH_SUBGROUP>
<DICH_SUBGROUP CHI2="0.07224113448647132" CI_END="1.494465023577731" CI_START="0.32038071143166336" DF="1" EFFECT_SIZE="0.6919521424662048" ESTIMABLE="YES" EVENTS_1="9" EVENTS_2="29" I2="0.0" ID="CMP-005.14.02" LOG_CI_END="0.17448575527697852" LOG_CI_START="-0.4943336385645608" LOG_EFFECT_SIZE="-0.15992394164379115" MODIFIED="2023-11-25 20:40:19 +0000" MODIFIED_BY="[Empty name]" NO="2" P_CHI2="0.7881012154688322" P_Z="0.34859972708383513" STUDIES="2" TAU2="0.0" TOTAL_1="535" TOTAL_2="1408" WEIGHT="66.4658148608023" Z="0.9373088423383228">
<NAME>2 - hour</NAME>
<DICH_DATA CI_END="2.6248370119128484" CI_START="0.23394568252777587" EFFECT_SIZE="0.783625730994152" ESTIMABLE="YES" EVENTS_1="3" EVENTS_2="19" LOG_CI_END="0.4191023412564532" LOG_CI_START="-0.6308849653111457" LOG_EFFECT_SIZE="-0.10589131202734624" MODIFIED="2023-11-25 20:40:00 +0000" MODIFIED_BY="[Empty name]" ORDER="137" O_E="0.0" SE="0.6167677413987996" STUDY_ID="STD-Raviv-2021" TOTAL_1="216" TOTAL_2="1072" VAR="0.38040244683017654" WEIGHT="26.286934258217034"/>
<DICH_DATA CI_END="1.718670946432758" CI_START="0.23238439120550383" EFFECT_SIZE="0.631974921630094" ESTIMABLE="YES" EVENTS_1="6" EVENTS_2="10" LOG_CI_END="0.2351927354259096" LOG_CI_START="-0.6337930459932964" LOG_EFFECT_SIZE="-0.19930015528369344" MODIFIED="2023-11-25 20:40:00 +0000" MODIFIED_BY="[Empty name]" ORDER="138" O_E="0.0" SE="0.5104465495546342" STUDY_ID="STD-Rehman-2022" TOTAL_1="319" TOTAL_2="336" VAR="0.26055567995223167" WEIGHT="40.17888060258526"/>
</DICH_SUBGROUP>
</DICH_OUTCOME>
<DICH_OUTCOME CHI2="18.57143801694068" CI_END="1.3526646391609296" CI_START="0.6803177650816863" CI_STUDY="95" CI_TOTAL="95" DF="8" EFFECT_MEASURE="RR" EFFECT_SIZE="0.9592923351194824" ESTIMABLE="YES" EVENTS_1="184" EVENTS_2="478" I2="56.92309883218262" I2_Q="0.0" ID="CMP-005.15" LOG_CI_END="0.13119013701521018" LOG_CI_START="-0.1672881881953758" LOG_EFFECT_SIZE="-0.018049025590082785" METHOD="MH" MODIFIED="2023-11-25 20:41:47 +0000" MODIFIED_BY="[Empty name]" NO="15" P_CHI2="0.017327494073188454" P_Q="0.866208821980514" P_Z="0.8126268558635484" Q="0.02838417541754254" RANDOM="YES" SCALE="100.0" SORT_BY="STUDY" STUDIES="9" SUBGROUPS="YES" SUBGROUP_TEST="YES" SWAP_EVENTS="NO" TAU2="0.13300635535361444" TOTALS="YES" TOTAL_1="5160" TOTAL_2="19374" WEIGHT="100.0" Z="0.23703858621992455">
<NAME>Preeclampsia Toxemia</NAME>
<GROUP_LABEL_1>Reactive Hypoglycaemia</GROUP_LABEL_1>
<GROUP_LABEL_2>Euglycaemia</GROUP_LABEL_2>
<GRAPH_LABEL_1>Euglycaemia</GRAPH_LABEL_1>
<GRAPH_LABEL_2>Reactive Hypoglycaemia</GRAPH_LABEL_2>
<DICH_SUBGROUP CHI2="18.04530004960367" CI_END="1.4851618955144155" CI_START="0.5880801533946655" DF="5" EFFECT_SIZE="0.9345556352245861" ESTIMABLE="YES" EVENTS_1="163" EVENTS_2="396" I2="72.29195421380753" ID="CMP-005.15.01" LOG_CI_END="0.17177379809511584" LOG_CI_START="-0.23056347697718668" LOG_EFFECT_SIZE="-0.02939483944103541" MODIFIED="2023-11-25 20:41:24 +0000" MODIFIED_BY="[Empty name]" NO="1" P_CHI2="0.002890167903780827" P_Z="0.7745788983141809" STUDIES="6" TAU2="0.21959555740426553" TOTAL_1="4786" TOTAL_2="17828" WEIGHT="76.28352882897462" Z="0.28639069857702626">
<NAME>1 - hour</NAME>
<DICH_DATA CI_END="1.8389800148994484" CI_START="0.34091218150403074" EFFECT_SIZE="0.7917895481892179" ESTIMABLE="YES" EVENTS_1="6" EVENTS_2="49" LOG_CI_END="0.2645770095719266" LOG_CI_START="-0.467357480245257" LOG_EFFECT_SIZE="-0.10139023533666522" MODIFIED="2023-11-25 20:05:05 +0000" MODIFIED_BY="[Empty name]" ORDER="140" O_E="0.0" SE="0.4299419424527714" STUDY_ID="STD-Kwon-2018" TOTAL_1="519" TOTAL_2="3356" VAR="0.1848500738800622" WEIGHT="9.670964789956175"/>
<DICH_DATA CI_END="1.3215688259699698" CI_START="0.21341584427313903" EFFECT_SIZE="0.5310778914240756" ESTIMABLE="YES" EVENTS_1="5" EVENTS_2="31" LOG_CI_END="0.12108978567477893" LOG_CI_START="-0.6707733411207453" LOG_EFFECT_SIZE="-0.27484177772298324" MODIFIED="2023-11-25 20:05:05 +0000" MODIFIED_BY="[Empty name]" ORDER="141" O_E="0.0" SE="0.4651443204653861" STUDY_ID="STD-Lurie-1998" TOTAL_1="82" TOTAL_2="270" VAR="0.2163592388612058" WEIGHT="8.798743740890338"/>
<DICH_DATA CI_END="1.2770984507301042" CI_START="0.22342868909338442" EFFECT_SIZE="0.5341726618705036" ESTIMABLE="YES" EVENTS_1="6" EVENTS_2="24" LOG_CI_END="0.10622437804708089" LOG_CI_START="-0.6508610625767711" LOG_EFFECT_SIZE="-0.27231834226484514" MODIFIED="2023-11-25 20:05:05 +0000" MODIFIED_BY="[Empty name]" ORDER="142" O_E="0.0" SE="0.4447157354558228" STUDY_ID="STD-Ma-2013" TOTAL_1="139" TOTAL_2="297" VAR="0.19777208536201338" WEIGHT="9.293164115320323"/>
<DICH_DATA CI_END="1.3881212443375042" CI_START="0.5531072435309984" EFFECT_SIZE="0.8762305148431755" ESTIMABLE="YES" EVENTS_1="20" EVENTS_2="171" LOG_CI_END="0.14242740087898462" LOG_CI_START="-0.25719065394279783" LOG_EFFECT_SIZE="-0.057381626531906635" MODIFIED="2023-11-25 20:05:05 +0000" MODIFIED_BY="[Empty name]" ORDER="143" O_E="0.0" SE="0.23473762354358946" STUDY_ID="STD-Melamed-2013" TOTAL_1="1519" TOTAL_2="11380" VAR="0.05510175190689193" WEIGHT="16.34155156918891"/>
<DICH_DATA CI_END="6.946699195012544" CI_START="1.7472863157960739" EFFECT_SIZE="3.4839449541284404" ESTIMABLE="YES" EVENTS_1="35" EVENTS_2="10" LOG_CI_END="0.841778493523186" LOG_CI_START="0.24236407566521465" LOG_EFFECT_SIZE="0.5420712845942003" MODIFIED="2023-11-25 20:05:05 +0000" MODIFIED_BY="[Empty name]" ORDER="144" O_E="0.0" SE="0.3520989961989943" STUDY_ID="STD-Pugh-2009" TOTAL_1="436" TOTAL_2="434" VAR="0.1239737031243394" WEIGHT="11.961933363960991"/>
<DICH_DATA CI_END="1.0744263209036222" CI_START="0.6255473492162248" EFFECT_SIZE="0.8198198198198198" ESTIMABLE="YES" EVENTS_1="91" EVENTS_2="111" LOG_CI_END="0.031176638978589116" LOG_CI_START="-0.20373981190971682" LOG_EFFECT_SIZE="-0.08628158646556386" MODIFIED="2023-11-25 20:05:05 +0000" MODIFIED_BY="[Empty name]" ORDER="147" O_E="0.0" SE="0.13799108610697713" STUDY_ID="STD-Topcu-2016" TOTAL_1="2091" TOTAL_2="2091" VAR="0.019041539844983177" WEIGHT="20.217171249657888"/>
</DICH_SUBGROUP>
<DICH_SUBGROUP CHI2="0.4074650510744905" CI_END="1.6071029585375456" CI_START="0.609835983328909" DF="2" EFFECT_SIZE="0.9899844509034185" ESTIMABLE="YES" EVENTS_1="21" EVENTS_2="82" I2="0.0" ID="CMP-005.15.02" LOG_CI_END="0.20604370059183602" LOG_CI_START="-0.2147869536995149" LOG_EFFECT_SIZE="-0.004371626553839428" MODIFIED="2023-11-25 20:41:47 +0000" MODIFIED_BY="[Empty name]" NO="2" P_CHI2="0.8156805991352047" P_Z="0.9675186682308661" STUDIES="3" TAU2="0.0" TOTAL_1="374" TOTAL_2="1546" WEIGHT="23.71647117102537" Z="0.04072056306740554">
<NAME>2 - hour</NAME>
<DICH_DATA CI_END="39.14786554279053" CI_START="0.12378996844224927" EFFECT_SIZE="2.201388888888889" ESTIMABLE="YES" EVENTS_1="0" EVENTS_2="4" LOG_CI_END="1.5927080880221003" LOG_CI_START="-0.9073145477770965" LOG_EFFECT_SIZE="0.3426967701225018" MODIFIED="2023-11-25 20:40:44 +0000" MODIFIED_BY="[Empty name]" ORDER="139" O_E="0.0" SE="1.4685256715800818" STUDY_ID="STD-Delibas-2018" TOTAL_1="15" TOTAL_2="316" VAR="2.1565676480897302" WEIGHT="1.342598374526027"/>
<DICH_DATA CI_END="1.6356629925468584" CI_START="0.5193723978884206" EFFECT_SIZE="0.9216931216931217" ESTIMABLE="YES" EVENTS_1="13" EVENTS_2="70" LOG_CI_END="0.21369382772523265" LOG_CI_START="-0.2845211347284321" LOG_EFFECT_SIZE="-0.03541365350159975" MODIFIED="2023-11-25 20:40:44 +0000" MODIFIED_BY="[Empty name]" ORDER="145" O_E="0.0" SE="0.29265393514912125" STUDY_ID="STD-Raviv-2021" TOTAL_1="216" TOTAL_2="1072" VAR="0.08564632575826607" WEIGHT="14.05872692595608"/>
<DICH_DATA CI_END="2.8669939498929535" CI_START="0.42580947646113665" EFFECT_SIZE="1.1048951048951048" ESTIMABLE="YES" EVENTS_1="8" EVENTS_2="8" LOG_CI_END="0.45742677647251256" LOG_CI_START="-0.37078467749379096" LOG_EFFECT_SIZE="0.04332104948936077" MODIFIED="2023-11-25 20:40:44 +0000" MODIFIED_BY="[Empty name]" ORDER="146" O_E="0.0" SE="0.48649550777262307" STUDY_ID="STD-Reicher-2021" TOTAL_1="143" TOTAL_2="158" VAR="0.23667787908294236" WEIGHT="8.315145870543263"/>
</DICH_SUBGROUP>
</DICH_OUTCOME>
</COMPARISON>
</ANALYSES_AND_DATA>
<FIGURES MODIFIED="2023-11-25 19:43:18 +0000" MODIFIED_BY="[Empty name]">
<FIGURE FILENAME="Funnel plot.png" FILE_TYPE="PNG" ID="FIG-01" MODIFIED="2023-03-10 16:00:11 +0000" MODIFIED_BY="[Empty name]" NO="1" REF_ID="CMP-002.01" SETTINGS="DISTINGUISH_SUBGROUPS:YES;SHOW_STUDY_NAMES:NO;SHOW_CI_LINES:YES;SHOW_AUTOGENERATED_NUM_FOR_STUDY_NAMES:NO;SHOW_EFFECT_ESTIMATE:YES;" SHORT_VERSION_FIGURE="YES" TYPE="FUNNEL_PLOT">
<CAPTION>
<P>Funnel plot of comparison: 2 Control vs Reactive Hypoglycemia, outcome: 2.1 Large for Gestational Age.</P>
</CAPTION>
<FILE>iVBORw0KGgoAAAANSUhEUgAAAlgAAAGQCAMAAABF6+6qAAADAFBMVEUAAADAAAAAwAAAAMDg4ADA
AMAAwMD/gADAwMD/gICA/4CAgP/g4OBAAAAAQAAAAECAgID///8AAAALCwsWFhYhISEsLCw3NzdC
QkJNTU1YWFhjY2Nubm55eXmEhISPj4+ampqlpaWwsLC7u7vGxsbR0dHc3Nzn5+cAAAAAADMAAGYA
AJkAAMwAAP8AMwAAMzMAM2YAM5kAM8wAM/8AZgAAZjMAZmYAZpkAZswAZv8AmQAAmTMAmWYAmZkA
mcwAmf8AzAAAzDMAzGYAzJkAzMwAzP8A/wAA/zMA/2YA/5kA/8wA//8zAAAzADMzAGYzAJkzAMwz
AP8zMwAzMzMzM2YzM5kzM8wzM/8zZgAzZjMzZmYzZpkzZswzZv8zmQAzmTMzmWYzmZkzmcwzmf8z
zAAzzDMzzGYzzJkzzMwzzP8z/wAz/zMz/2Yz/5kz/8wz//9mAABmADNmAGZmAJlmAMxmAP9mMwBm
MzNmM2ZmM5lmM8xmM/9mZgBmZjNmZmZmZplmZsxmZv9mmQBmmTNmmWZmmZlmmcxmmf9mzABmzDNm
zGZmzJlmzMxmzP9m/wBm/zNm/2Zm/5lm/8xm//+ZAACZADOZAGaZAJmZAMyZAP+ZMwCZMzOZM2aZ
M5mZM8yZM/+ZZgCZZjOZZmaZZpmZZsyZZv+ZmQCZmTOZmWaZmZmZmcyZmf+ZzACZzDOZzGaZzJmZ
zMyZzP+Z/wCZ/zOZ/2aZ/5mZ/8yZ///MAADMADPMAGbMAJnMAMzMAP/MMwDMMzPMM2bMM5nMM8zM
M//MZgDMZjPMZmbMZpnMZszMZv/MmQDMmTPMmWbMmZnMmczMmf/MzADMzDPMzGbMzJnMzMzMzP/M
/wDM/zPM/2bM/5nM/8zM////AAD/ADP/AGb/AJn/AMz/AP//MwD/MzP/M2b/M5n/M8z/M///ZgD/
ZjP/Zmb/Zpn/Zsz/Zv//mQD/mTP/mWb/mZn/mcz/mf//zAD/zDP/zGb/zJn/zMz/zP///wD//zP/
/2b//5n//8z///9BjlLGAAAXKklEQVR42u2dfXAU533HFySdOCxE9ooy1ErdBFPcw1MmxI2cjJUZ
Yur+AYVOGBhlopJBCSPVmXhkpxWWfTPWKK1aNBATRnWITgFUK0rQCKcM4sXGSKHxtqCLHPxSdLyI
NGNKorHkPeB4Od0aqyfdnXQ63el2b5+9fV6+37G1y+lub/fZj76/3/PbZ5+dJ0sQRF7z0QQQwIIA
FiS28vW+MRD5X44uJlekgByQZ71Hnvp9fGXiNeRxACstV3Lsh5z4QrLivw9Mr8ggC6EwCwUCgegi
ZlEQZCwUxiPgTMOaWET+n/hvrs/BsgBWWjbiqVUSYTPekPj7dG+EAFayWyXmWHO8L+pPcpo8DEKO
ldQp1M1gIHkFAlhZZ/FoSyhjKAzMCnnJOVYsH5ej75QDM9xpKlmPrSAkAqzEvl6qHqGc9FLyy3L8
pywheQdYWWhGCSGQkN3PNj8YFnIsI2Qlrkc0uUjxNpl121JBCWmwAnGJ3EJ9f/E6MDGuPGeKF0PO
6P/OiEJy5IfADXTv7P/89+5jAMW2cgOnal253921sxUNQdSx4usC6+Gen17vHJnX3wxUjGleysw6
kGF4jFAqvQ5MCDmWlJBWiexYrS+1RX4GJ7uGy5BnEQArKSwKqvDHVbvj6/+sbegHLQCLhGrlE3um
22lg/7qTSLTQKyTA1WBHQTTHmvzp6hj0oFHgWOb1g++URFeuF04umgf+tA28mOwVJnYQhewV+spS
9woTX4cQCo1K9bRPLLSivMATi/3TryseHxoHYGXvVxXHt0UWSx6+f6Zoe8g9fRW6fEudguZBKMzW
ryqOOyb8yvnAzYl/lRQnXIRv3/ReOagBWFkpLE1wJY0vvDf5z8WhsYRftgefATUAy1SHWR6dXP7h
M/fBCcoNZtW+riceEcN5k8tDv0tqgr4negAOkneDXG1yxFeXnIsu/SVJ7ynq9KKhAJZBrg5tm+Jn
bbQ76HYkvalsV3cYTYVQaEDKD3Z+e+ofYwt+eXPR/+348W8HkivubQPv1iMaInk3UGgYnFFLOPj3
H4+6b8kpxmOp4aVgB2Dpxcpl5N2+5S7gg1CoQ2HN0IirhfsH88APkveMql1fmcnR9uYH8ovj/2pY
vg53HMKxMobBscGmNCMXSoPRpbbnzOlXXvrq8IfR8X7N/Rv2DWDoHxxrbg2Np+NKio1u8K1ZdPcr
Lme39pv4L/ZuHETDIXnPWrHxWA+M351cFj9xEtjAsXRJC8+VLcUca+yN6LLw1IyMvwTNB7DSaHhd
3Vy/dkcXI1+KLi+NJv6y3YEBWgiFafxq3XGHjrflF0dtTVvzX4kv31v5k7XACI6Vyq90cSUtvKNN
LuV3Zrzs/Ml2DRgBrNlaekIXV9KtvAXjJaq2b+zGzNfXvl0AjBAKZ/lV5mt+U3fpyF84M7pkwY0U
HCkYrpwswQukvf+QucYZu68w0hT/O+4c11Jdx7n2XCdKpQiF0+r7ZkPmK8nuzNvpONqIyzsIhdN+
tf32iI7kqjjze9SK5U0Y7ADHiqlHD1d6HEtyde0FS3AsCI5lnVpI3y3vewr33wMsqfb15YS3WHb8
RZAlerlBDfl/pjfZjo/HytyWF68OYVCp2GCFpH/T3YmbqmNlbkyP9lsgJXQorGzQXxxw699sdROI
ErhXaPD+Gj11rIQgO4jLO4I6llJ32ND73YbePbgK99+L6Vi+ujcdlnLrqdoGrsRzLKWu0lKupPKm
g/AsAcEaq6q2+BvKdz0MrnBJJ7PwLJ1sJFYdS3k8iyfi6K9jTatXFv0xFkKFQq/n0Sw+5c7iM4sG
vyn4AC2RHMv703/JpsaUjWO1DQwoYnuWQDmWtzO7OkB2OZbauMshMlgCOda//+X6rD4XzOpTzf03
4VgiOJYdT8FRHhf3zjBRkvfagzZ86dg6DWBxztVgVdafLc36k2s3rxB2Zgchciw1FN6X/XjRbHqF
MR177QufCBoNhXCsIanKxL1ZbhPfvHbgfSTvvJcbspWx8Vgp/FLIGw75dyyt1mQN3G1yBxpbkWNx
mGNpK9avMbcFnXUs9cHTHz0yPpai6KA9fwxg8QaW8qvv5eb5gtqeMze03aGCD2eVRfMuac+JN20p
56FQ3VqfG67UNYvuOl3q76fnVJ5WQddR8epZvCfvmvnevq5rhUWfxOZU/mIv8nfuwdKI1JB09Qrz
g9GUoURN8zjW1i1iwcVzKOxbMUxiM7p6hSPR50cnzamcoMMese6/59ixWnfqmqWIrGMlzamcEA0b
B7tcAIsDsMKf6yJz66iuHKt47PZk3B0vupPuLbVpn9aDUMiSdvyO0C3Jusb5xeZULnLcSPuWvQ3L
xeEKl3SI6fTfaKN/5Fw4d/QVp3vIKVgtq6mcQUGtaBBlZgc+Q2HtUYJRp5TcplyVq9oFAYvHSzpq
aKhnD7nNmRiPNUtHfr3m50cAFqNghYY6dhPc3LIgwY0d+PXJH7Uhx2IzxyL8fHmz47HEFHdgEaZK
smDuhuGj1fyDxVvyrnoOk94k8TlBHN1h5FiM5Vi+p4+foH4nmwfeXXmuGWAxdDTa1ddZuK+9eWBA
6UcoZEhvWTFbXyn5Tbqa/hbJO+7SsahXyPflHY4cq92iu2Hc1my27zENYLEg5eCj1mzYb81mn6zn
emaHxOQ9EIpn6pG1+CoryXv7msMWXd8lWnlP0LHnLhfcFSHHmsimYhlVQGYtx1I8TeyNG2it4ndu
tgTHmvCmqD8lwsSIYx04/4jOlPnB3o8WFY1RsdPHOH5WWEqwQtORkA2wtDxJZ8FRO9tx+pWXChwf
UlKgVCpfFSgUxtcC8V9RHg6fHdunl8AFiybGDmt/Erqhe+uWzvPe9+0X+LxwmLJXGOdIjij6g2rV
jul+mtuPomPSC+6GbO8VxvqGt/+VzzlDUobCxBBIfShUL7i+r7vUePpm9B7W2/PHbe8VRnV3xN/M
45whKR0rwNQhbDDwUMv4faXBUUocK+Kel1dznmNN8DSdXMlslRt0auq+0gX36cixYqlfkLvLO4mO
FU2m5Kk1FrqDBmdVW/ipaLVbNjCOPQfPaKprVHkGiz0pKx419qcev680fJOq43hpyMMbWUyPx9J+
VV9j9CP/eejO83/9h2B8HpqJefjsr5c29ytvnmoGWLT0B1/bv8Xwhw5+PO68psVL3iXfP3P6lZe+
OjxXvbQ0mAuyyksOcJu8pxTNybvpEU3qhguT9VLn6381R/jEXTpCgaUQuOj8wHhsHr5wyNZeYVTh
dziajYbZ5L13K4HRTGNvRJeFc23Ln6tD+lldCcCyW97tHQTmgRyJjQ28NFe91J2rY9pWeZWfR+8w
Ggpbd14mMb/oQ7ejvfy08/DlWO2bLpYBLDsVnkdk3tr4PHxF43f4SRwRCk3IQeaZWrfyFuxbomr7
xm5QclwRrjgZCM9gHUu99UNiJR/tU4GLzxf3BefiNBd1rAQ96emBY9nCleeDleS2Fui9L9+/M6f/
+XN7fLv4mNmBOcdSPdc6cjsUYFluHavt0NUreQAr5wrl7c3xEBOSM/rpIqt7dSf71w2Z6xWSn/8q
k3JWeedKbIHlWy3IE5a1f2xgfOgfU8m7r+6gIH/v56WKYbaPgCXH8tV9o0YSRbWMP3qHoeRdqa+0
hasc17Fi6r/ovwLHyomW7N5my/faNR5LYzqfZCjHGrWHq9yNbkhShCuGBzuw4ljesWfs+mr7RpCW
XP0ss/dYMOJY3q/bd1en27ZvHhlw9sKxLOWqW6RnSCZ6VlE9ox1hJhxL6WwQkytp5PI8OJaFUl0S
BMci7VeSZCtXpTYff3sLi2BRXyBVQ+8M2LsHuR7dkKzuTzacZG+0A+2OpVaEq2zeBbfN31/QNdjo
A1ikuVpue3/Qb3cjuLqG+gEWYW2ssj1vd9veCK6OSvQKIWuknWer4kKzY2lPqQAqroMetvIsih1L
W7e5BkBNKfzULpY8i95yQ8kf19DBlT3jsWafqStXOxmaQoveUFhUT8nM+n5KGsRR9ThyLAJ6m5Y4
6KalRbYVACyzWqJK1Fwe9FPULrXtAMuMvIWL6NkZN0UNs2WTF73C7NW68/YIuoEppXiqtsGxsu1Y
7+wAV2lUvquTjYHwNDqWt6oABKUVI2PTcEkno+ibu6F9I/1wURcK6ev3+Kk7af1bVYBlTL7awY20
NZGbupPW9FAF9WTRFQrVxqEO6lyexidT0D+zA12O1XiVPq4odCxJ2lsPxzLkWBJux+Gke0gRWMLM
qkZGw1tP0Nxe9IRCVZhZ1cho6eYVJQArs5SvvVlNZxOVUnrqavY7FICVkavGSgelTeSn9dw9+SrF
j5KmxrEqq2ltIje1J28txTUHXNLJKKqfsKqeXwvHSitvLc1guWneufD2Vjp3jIabKbzd36H5LoEg
zWDtHvH/E5XPsaDAsbydDdw8pS/3Kjh7tBGhMGV/sHsXuDKhpV1bkLynzj8pv4zDwrN06GtDux3L
7lnVdMhPP1eKRwVYM/RsN/1nzU3/LpYXUjdAy95eYa3UQP9cdXbP6KdH5y7eOUVXS9qZY6lbl7Pw
8DQ2nlcYlhwAK67WLRh+xatwSYcfKRJFdRvbkndtPWZVI60XFYA1vGIjK2GwlBWuyr+1ip6ZHWwK
hUsW7X+SlfNF9eiGpGBIz8wONoH11AvMcMXUU+yVx2kZB29TKOxihysWKu/T0bBAoiR1taNA2vvd
NpYe4bEsKLGk0Ft5NOxGfu6/snXnCabu87rOFFdS5eBKGsrOuXesll3ncP+ghWo71OU/YX9EyHmO
1fLyZXBlqcq6xgYF7BWyN6ta6XXAyky5gSUxVMeaVniezX+/OQ2F6tPtDJ4jN5N/DuuGxQFL9Tg2
MniK/Cxy5dj8ZY1GsAKWcFXYwOIwGTYdq+bSZ231rNTlhoDkJF9u+MxNJrmSgkyCJeWpe6hzLGsS
9sq9GNaXSxVIdl7eSelYzgSfIuRYSmteM851rvWbtlepTN4DEUV/mOZqFbuzqpWyC1aDfTM7pKlj
TQdDImFRefHvqpk9O0zWsWKy7ym1aa4Vkg2FyqoPTrB7cpYF2d33vEt/dtKeFCQnjqX1szw7A8uO
RVmvkKxUqYDpWT/cjJ9iX62PHrAI1hu8jYyfGNavQS8fOuijBiyCXHVukSA75epweHJPltWjG7yd
pzH8ynbVhvdx5lhKZxPzXJWyD9beSu4cS2X/Mg4nvUJfWU6/zsox7+rDPRIH13FYrmMlxI76zpzO
IGxhKFS3nudiegY/DwchlVd5FD7AUisequJiOIObC7CkbZWr2nkAS61Y2VTGxRnh5V6K6vfGuEje
Maua0LLIsSLJVQ24ok/3vGyDpVUM83MySjkC6/3OHSyDVbJi81J+ToafI7DK/uP8DpVZsBRHfQ1H
J8PN0bFIrq5gEbPJ+/rvreXpXHA2HkvNzaNAcIt95hyLu7kbfMutZ4t4KHRxNxkyf3OC9FdozIHV
ujiMTj3temblCsvJInwRuvXwuT04cfRbVrN2yeIJJck6VnhnB3/D+ko5JKtmSz9TyTs9s0GjV2iz
CDqWOjkbNH9yc3rqn+1jI8dSPd89wuUJYOF5hdnol2dfs3BmB2KO5fMMbeTzBPDqWM6O7RZekiaV
Y6keRwOGMzCmkiLrZrAm5VhFheCKOY2ctS4nxiUd0V3rkjWGQMSxFIXnpi/lGqzPN6rUguXzDPLc
9H6uweoa8tAKlvLnldU8N72ba7BcHR88rVIJluL5Bddcce5YEbJW05m8q4PlfLc8nqWTjcxW3tXm
5gOcN1GQfwp8+adIz4Vg0rG8F/bij5MDhdeTvrvYXI7l7a7ESeFBji11hIf+mQqF4TtvHOC/0UsF
iIVST2NooJkWsHyFOwTgitvRDTN1ZIBsBR6XdNArtKR/n3WOpbaLApZflAMd8njtB0utOK8K0t5u
UcAq29VJ7harLHMszf+IMMNkgqKAJbV1X7uYZytYw0e+jOFXPJJ16Es99ibvb30FZ4HbHJ6IZWST
Y0WSK5G4KhWLK+9W1SawSh7ThGppv1hgbX6oQrUFrL6i/WI9xMQtFliuppUk5mM0nGP1frHAKVZL
i3cndEuNI/eO9fJ7gnElmmNF9Mxt23qFEOcyPQuHMcdq9aHJxdAFszNoGXKslpcv4+GDgqh3++2R
XDlWy1EhuSoVEqy1Lzj6cgRWy9ETQvqVX0iwpOqxohyBtbpLzDjoFhMsabRMMlEp1XsRWm2WDjSL
2cBijCBNffK/dcxisFRPdY+orbssKCxYivbcSUtDoc/j2Cxs6wp8v2pB19Fa1UKwfJ5rGH4lpFxd
Q1lO+KKrjtVadRtcQeTBElvCz93g/XwWd0lnTt7frnxV7HYVuFcY1WvXDrWRB+tz7y47Ina7Ctwr
jDFy8Wq3YbIyJe/q/KZtgrerXxJdjm/UGR59kDHHWjoserNifixJUla6SIOF5B2alM9YBj8fLQbp
kVrXDrCsb+Wi/ED+YqEO2dW0yQuwyOZYs6PCp+8HrwRDC1SRmqH8va8bIQs5VkbNuktH/XTRjchC
c04uBMqyDja5AJaFvcKi+/cml8XhEPwcoTBrzapjhWIh8KPHxEsuwyrAIqVZI0hH3o8ug8fEa4z1
emd2QCg0rvxg9DqYtuC+eJal97mU5B7dK44W5Ycmpyebv1AT7tibT73ZfgWh0BrdzHMWl6jaeOEH
Ah68q0nfmASEQuO9QkmS72mjSwofGBG1SXTMzYZQmFEpxmOFPh53jmt3RW2RJcqljFOVIhQa7xUK
r9HNKzI+UxehMKPEmx9LR6a1ODhqwLECUysRofXgWOmTrP2/N+BYAUmebVNwLCgbzU8V9AATlFnt
rTp7hc6pHmAoIid6hdCc6taeP2a0VyjLciCeagmfb5WCoZQq6Dgc1tkrTAyB8XWERfQK00lbt7nG
mGNB6BXq8qzVxhxrYgnHgmPpcq2gS6djRRIqOZJWoWMIx9KjujQPSEHlHTKnZy90uZBjQcT1w0dT
ehYcCzKr8IOjcKwshDpWBjlGEQqzEWabyawWBWChV2iBClcpAAuORV7Vv3hRRfJuNMfC/Fg6lDzL
EcCCLBFCIQSwIIDFU46FJgBY6BUCLGaEOhbAgmMBLDgWwBJcqI8CLAhgQQBLcKGOBbDQKwRY6BUC
LDgWBLDgWACLEaGOBbAggAUBLMGFOhbAQq8QYKFXCLDgWBDAgmMBLEaEOhbAggAWBLAEF+pYAAu9
QoCFXiHAgmNBAAuOBbAYEepYAAsCWBDAElyoYwEs9AoBFnqFAAuOBQEsOBbAYkSoYwEsCGBBAEtw
oY4FsNArBFjoFQIsOBYEsOBYAIsRoY4FsCCABQEswYU6FsBCrxBgoVcIsOBYEMCCYwEsRoQ6FsCC
ABYEsAQX6lgAC71CapSPJsjYK0T2PluByZ9ywgrAMuxYxWiD2ZpEKSAnrCAUGnUsNAFyLCuESIgc
C8ptkiUnrgAsiEyOFU2s5FQZFkKhDqGOlY6tQPIKwDLUK0QTIHlHr5AWy5onZ0rSZNGb7xbqWMQc
KxAIEOk12LwFMtt1k98zWg7Nwj3LT+dScKq4UMci5lhgCkLyDlGpdMl7QLYwFYB47CLqyLFIhETz
OZpVWR4Fe8bxoWUIhUjdISvAAleQSaUuN0xkV2ALsiB5hyDyjmUy/5t2uyxD6vQWyDrnjO2a2LDZ
TMGqeGDuqGKHRWjnyIOVULYPmN0C2UsAiVuTTZ4/UvthaZc/m8MitXNWFkjN759M456ZPiwqj4o0
6laOIKU4fTPj9zKXR0X6sKgfmmxZzLC1pMLnUeUqFNIrGUclOlh8lmoFKEDPF/IMBHBUVsuCAmlg
OtibqmNFPhwg6/DTexYgUPAxB4BsDVnmu7uE6liovENI3iGABQEsCAJYEMCCABYEASwIYEEAC4IA
FgSwIIAFQQALAlgQwIIggAVRrP8HVS6pwGXiBmIAAAAASUVORK5CYII=
</FILE>
</FIGURE>
</FIGURES>
<FEEDBACK/>
<APPENDICES/>
<EXTENSIONS/>
</COCHRANE_REVIEW>
